# Supplementary material for: A Single-Nucleotide Polymorphism of Human Neuropeptide S Gene Originated from Europe Shows Decreased Bioactivity
Source: PLoS One. 2013 Dec 27;8(12):e83009. doi: 10.1371/journal.pone.0083009 (PMC3873911; doi:10.1371/journal.pone.0083009)
Supplement: Table S1 — SNPs causing non-synonymous substitution in the mature regions of all type A (Table S1A) and type B (Table S1B) polypeptide ligands found in the Human Plasma Membrane receptome Database. (XLS) [file pone.0083009.s005.xls]

## Sheet: new_SNP_IN_MAT_GPR_A_LIG.tsv
base_NCBI_37	rsID	dbSNPVersion	Alleles	EuropeanAmericanAlleleCount	AfricanAmericanAlleleCount	AllAlleleCount	MAFinPercent	EuropeanAmericanGenotypeCount	AfricanAmericanGenotypeCount	AllGenotypeCount	AvgSampleReadDepth	Genes	GeneAccession	FunctionGVS	AminoAcidChange	ProteinPos	PPOS	cDNAPos	ConservationScorePhastCons	ConservationScoreGERP	GranthamScore	Polyphen	RefBaseNCBI37	ChimpAllele	ClinicalInfo	FilterStatus	OnIlluminaHumanExomeChip	GwasPubMedInfo	prot_name	from_aa	to_aa
10:129350856	rs4751440	dbSNP_111	C/G	C=1145/G=7061	C=82/G=3638	C=1227/G=10699	13.9532/2.2043/10.2884	CC=74/CG=997/GG=3032	CC=2/CG=78/GG=1780	CC=76/CG=1075/GG=4812	169	NPS	NM_001030013.1	missense	LEU,VAL	75/90	75	223	0.9	5.5	32	benign	G	G	unknown	PASS	yes	unknown	Neuropeptide S	69	88
10:129350889	rs79477530	dbSNP_132	G/A	G=1/A=8209	G=74/A=3660	G=75/A=11869	0.0122/1.9818/0.6279	GG=0/GA=1/AA=4104	GG=0/GA=74/AA=1793	GG=0/GA=75/AA=5897	118	NPS	NM_001030013.1	missense	GLY,ARG	86/90	86	256	1	5.6	125	possibly-damaging	A	A	unknown	PASS	yes	unknown	Neuropeptide S	69	88
11:46741345	none	none	A/G	A=0/G=8590	A=1/G=4397	A=1/G=12987	0.0/0.0227/0.0077	AA=0/AG=0/GG=4295	AA=0/AG=1/GG=2198	AA=0/AG=1/GG=6493	56	F2	NM_000506.3	missense	GLN,ARG	58/623	58	173	1	5.3	43	probably-damaging	G	G	unknown	PASS	no	unknown	activation peptide fragment 1	43	197
11:46741345	none	none	A/G	A=0/G=8590	A=1/G=4397	A=1/G=12987	0.0/0.0227/0.0077	AA=0/AG=0/GG=4295	AA=0/AG=1/GG=2198	AA=0/AG=1/GG=6493	56	F2	NM_000506.3	missense	GLN,ARG	58/623	58	173	1	5.3	43	probably-damaging	G	G	unknown	PASS	no	unknown	prothrombin	43	621
11:46741363	rs142001812	dbSNP_134	T/C	T=7/C=8583	T=3/C=4395	T=10/C=12978	0.0815/0.0682/0.077	TT=0/TC=7/CC=4288	TT=0/TC=3/CC=2196	TT=0/TC=10/CC=6484	58	F2	NM_000506.3	missense	MET,THR	64/623	64	191	0	-10.7	81	possibly-damaging	C	C	unknown	PASS	yes	unknown	activation peptide fragment 1	43	197
11:46741363	rs142001812	dbSNP_134	T/C	T=7/C=8583	T=3/C=4395	T=10/C=12978	0.0815/0.0682/0.077	TT=0/TC=7/CC=4288	TT=0/TC=3/CC=2196	TT=0/TC=10/CC=6484	58	F2	NM_000506.3	missense	MET,THR	64/623	64	191	0	-10.7	81	possibly-damaging	C	C	unknown	PASS	yes	unknown	prothrombin	43	621
11:46741405	none	none	A/C	A=0/C=8574	A=1/C=4383	A=1/C=12957	0.0/0.0228/0.0077	AA=0/AC=0/CC=4287	AA=0/AC=1/CC=2191	AA=0/AC=1/CC=6478	42	F2	NM_000506.3	missense	LYS,THR	78/623	78	233	0	-9.4	78	benign	C	C	unknown	PASS	no	unknown	activation peptide fragment 1	43	197
11:46741405	none	none	A/C	A=0/C=8574	A=1/C=4383	A=1/C=12957	0.0/0.0228/0.0077	AA=0/AC=0/CC=4287	AA=0/AC=1/CC=2191	AA=0/AC=1/CC=6478	42	F2	NM_000506.3	missense	LYS,THR	78/623	78	233	0	-9.4	78	benign	C	C	unknown	PASS	no	unknown	prothrombin	43	621
11:46742091	rs144736001	dbSNP_134	C/T	C=1/T=8597	C=0/T=4402	C=1/T=12999	0.0116/0.0/0.0077	CC=0/CT=1/TT=4298	CC=0/CT=0/TT=2201	CC=0/CT=1/TT=6499	93	F2	NM_000506.3	missense	HIS,TYR	87/623	87	259	1	3.8	83	probably-damaging	T	T	unknown	PASS	no	unknown	activation peptide fragment 1	43	197
11:46742091	rs144736001	dbSNP_134	C/T	C=1/T=8597	C=0/T=4402	C=1/T=12999	0.0116/0.0/0.0077	CC=0/CT=1/TT=4298	CC=0/CT=0/TT=2201	CC=0/CT=1/TT=6499	93	F2	NM_000506.3	missense	HIS,TYR	87/623	87	259	1	3.8	83	probably-damaging	T	T	unknown	PASS	no	unknown	prothrombin	43	621
11:46744784	rs139148365	dbSNP_134	A/G	A=7/G=8591	A=0/G=4402	A=7/G=12993	0.0814/0.0/0.0538	AA=0/AG=7/GG=4292	AA=0/AG=0/GG=2201	AA=0/AG=7/GG=6493	129	F2	NM_000506.3	missense	GLN,ARG	124/623	124	371	1	-0.8	43	benign	G	G	unknown	PASS	yes	unknown	activation peptide fragment 1	43	197
11:46744784	rs139148365	dbSNP_134	A/G	A=7/G=8591	A=0/G=4402	A=7/G=12993	0.0814/0.0/0.0538	AA=0/AG=7/GG=4292	AA=0/AG=0/GG=2201	AA=0/AG=7/GG=6493	129	F2	NM_000506.3	missense	GLN,ARG	124/623	124	371	1	-0.8	43	benign	G	G	unknown	PASS	yes	unknown	prothrombin	43	621
11:46744793	none	none	A/T	A=1/T=8597	A=0/T=4402	A=1/T=12999	0.0116/0.0/0.0077	AA=0/AT=1/TT=4298	AA=0/AT=0/TT=2201	AA=0/AT=1/TT=6499	123	F2	NM_000506.3	missense	ASN,ILE	127/623	127	380	1	5.3	149	possibly-damaging	T	T	unknown	PASS	no	unknown	activation peptide fragment 1	43	197
11:46744793	none	none	A/T	A=1/T=8597	A=0/T=4402	A=1/T=12999	0.0116/0.0/0.0077	AA=0/AT=1/TT=4298	AA=0/AT=0/TT=2201	AA=0/AT=1/TT=6499	123	F2	NM_000506.3	missense	ASN,ILE	127/623	127	380	1	5.3	149	possibly-damaging	T	T	unknown	PASS	no	unknown	prothrombin	43	621
11:46744816	none	none	T/C	T=1/C=8597	T=0/C=4402	T=1/C=12999	0.0116/0.0/0.0077	TT=0/TC=1/CC=4298	TT=0/TC=0/CC=2201	TT=0/TC=1/CC=6499	104	F2	NM_000506.3	missense	CYS,ARG	135/623	135	403	1	5.3	180	probably-damaging	C	C	unknown	PASS	no	unknown	activation peptide fragment 1	43	197
11:46744816	none	none	T/C	T=1/C=8597	T=0/C=4402	T=1/C=12999	0.0116/0.0/0.0077	TT=0/TC=1/CC=4298	TT=0/TC=0/CC=2201	TT=0/TC=1/CC=6499	104	F2	NM_000506.3	missense	CYS,ARG	135/623	135	403	1	5.3	180	probably-damaging	C	C	unknown	PASS	no	unknown	prothrombin	43	621
11:46744960	rs149943083	dbSNP_134	A/G	A=1/G=8597	A=0/G=4402	A=1/G=12999	0.0116/0.0/0.0077	AA=0/AG=1/GG=4298	AA=0/AG=0/GG=2201	AA=0/AG=1/GG=6499	60	F2	NM_000506.3	missense	ASN,ASP	151/623	151	451	0.8	4	23	probably-damaging	G	G	unknown	PASS	no	unknown	activation peptide fragment 1	43	197
11:46744960	rs149943083	dbSNP_134	A/G	A=1/G=8597	A=0/G=4402	A=1/G=12999	0.0116/0.0/0.0077	AA=0/AG=1/GG=4298	AA=0/AG=0/GG=2201	AA=0/AG=1/GG=6499	60	F2	NM_000506.3	missense	ASN,ASP	151/623	151	451	0.8	4	23	probably-damaging	G	G	unknown	PASS	no	unknown	prothrombin	43	621
11:46744990	none	none	A/G	A=1/G=8597	A=0/G=4402	A=1/G=12999	0.0116/0.0/0.0077	AA=0/AG=1/GG=4298	AA=0/AG=0/GG=2201	AA=0/AG=1/GG=6499	56	F2	NM_000506.3	missense	ASN,ASP	161/623	161	481	0.1	4.9	23	benign	G	G	unknown	PASS	no	unknown	activation peptide fragment 1	43	197
11:46744990	none	none	A/G	A=1/G=8597	A=0/G=4402	A=1/G=12999	0.0116/0.0/0.0077	AA=0/AG=1/GG=4298	AA=0/AG=0/GG=2201	AA=0/AG=1/GG=6499	56	F2	NM_000506.3	missense	ASN,ASP	161/623	161	481	0.1	4.9	23	benign	G	G	unknown	PASS	no	unknown	prothrombin	43	621
11:46745003	rs5896	dbSNP_52	T/C	T=1097/C=7501	T=151/C=4251	T=1248/C=11752	12.7588/3.4303/9.6	TT=60/TC=977/CC=3262	TT=3/TC=145/CC=2053	TT=63/TC=1122/CC=5315	52	F2	NM_000506.3	missense	MET,THR	165/623	165	494	0	3	81	possibly-damaging	C	C	unknown	PASS	yes	unknown	activation peptide fragment 1	43	197
11:46745003	rs5896	dbSNP_52	T/C	T=1097/C=7501	T=151/C=4251	T=1248/C=11752	12.7588/3.4303/9.6	TT=60/TC=977/CC=3262	TT=3/TC=145/CC=2053	TT=63/TC=1122/CC=5315	52	F2	NM_000506.3	missense	MET,THR	165/623	165	494	0	3	81	possibly-damaging	C	C	unknown	PASS	yes	unknown	prothrombin	43	621
11:46745033	none	none	T/C	T=1/C=8597	T=0/C=4402	T=1/C=12999	0.0116/0.0/0.0077	TT=0/TC=1/CC=4298	TT=0/TC=0/CC=2201	TT=0/TC=1/CC=6499	39	F2	NM_000506.3	missense	ILE,THR	175/623	175	524	0.9	4.3	89	possibly-damaging	C	C	unknown	PASS	no	unknown	activation peptide fragment 1	43	197
11:46745033	none	none	T/C	T=1/C=8597	T=0/C=4402	T=1/C=12999	0.0116/0.0/0.0077	TT=0/TC=1/CC=4298	TT=0/TC=0/CC=2201	TT=0/TC=1/CC=6499	39	F2	NM_000506.3	missense	ILE,THR	175/623	175	524	0.9	4.3	89	possibly-damaging	C	C	unknown	PASS	no	unknown	prothrombin	43	621
11:46747441	rs146671243	dbSNP_134	T/C	T=0/C=8598	T=7/C=4395	T=7/C=12993	0.0/0.159/0.0538	TT=0/TC=0/CC=4299	TT=0/TC=7/CC=2194	TT=0/TC=7/CC=6493	81	F2	NM_000506.3	missense	CYS,ARG	198/623	198	592	0	1.5	180	probably-damaging	C	C	unknown	PASS	yes	unknown	activation peptide fragment 1	43	197
11:46747441	rs146671243	dbSNP_134	T/C	T=0/C=8598	T=7/C=4395	T=7/C=12993	0.0/0.159/0.0538	TT=0/TC=0/CC=4299	TT=0/TC=7/CC=2194	TT=0/TC=7/CC=6493	81	F2	NM_000506.3	missense	CYS,ARG	198/623	198	592	0	1.5	180	probably-damaging	C	C	unknown	PASS	yes	unknown	activation peptide fragment 2	198	326
11:46747441	rs146671243	dbSNP_134	T/C	T=0/C=8598	T=7/C=4395	T=7/C=12993	0.0/0.159/0.0538	TT=0/TC=0/CC=4299	TT=0/TC=7/CC=2194	TT=0/TC=7/CC=6493	81	F2	NM_000506.3	missense	CYS,ARG	198/623	198	592	0	1.5	180	probably-damaging	C	C	unknown	PASS	yes	unknown	prothrombin	43	621
11:46747497	rs145352722	dbSNP_134	A/T	A=1/T=8597	A=0/T=4402	A=1/T=12999	0.0116/0.0/0.0077	AA=0/AT=1/TT=4298	AA=0/AT=0/TT=2201	AA=0/AT=1/TT=6499	58	F2	NM_000506.3	missense	GLU,ASP	216/623	216	648	0	-10.4	45	benign	T	T	unknown	PASS	no	unknown	activation peptide fragment 2	198	326
11:46747497	rs145352722	dbSNP_134	A/T	A=1/T=8597	A=0/T=4402	A=1/T=12999	0.0116/0.0/0.0077	AA=0/AT=1/TT=4298	AA=0/AT=0/TT=2201	AA=0/AT=1/TT=6499	58	F2	NM_000506.3	missense	GLU,ASP	216/623	216	648	0	-10.4	45	benign	T	T	unknown	PASS	no	unknown	prothrombin	43	621
11:46747546	none	none	A/C	A=1/C=8597	A=0/C=4402	A=1/C=12999	0.0116/0.0/0.0077	AA=0/AC=1/CC=4298	AA=0/AC=0/CC=2201	AA=0/AC=1/CC=6499	48	F2	NM_000506.3	missense	THR,PRO	233/623	233	697	1	3.2	38	benign	C	C	unknown	PASS	no	unknown	activation peptide fragment 2	198	326
11:46747546	none	none	A/C	A=1/C=8597	A=0/C=4402	A=1/C=12999	0.0116/0.0/0.0077	AA=0/AC=1/CC=4298	AA=0/AC=0/CC=2201	AA=0/AC=1/CC=6499	48	F2	NM_000506.3	missense	THR,PRO	233/623	233	697	1	3.2	38	benign	C	C	unknown	PASS	no	unknown	prothrombin	43	621
11:46747555	rs148020569	dbSNP_134	A/G	A=4/G=8594	A=0/G=4402	A=4/G=12996	0.0465/0.0/0.0308	AA=0/AG=4/GG=4295	AA=0/AG=0/GG=2201	AA=0/AG=4/GG=6496	48	F2	NM_000506.3	missense	THR,ALA	236/623	236	706	0.2	-10.4	58	benign	G	G	unknown	PASS	yes	unknown	activation peptide fragment 2	198	326
11:46747555	rs148020569	dbSNP_134	A/G	A=4/G=8594	A=0/G=4402	A=4/G=12996	0.0465/0.0/0.0308	AA=0/AG=4/GG=4295	AA=0/AG=0/GG=2201	AA=0/AG=4/GG=6496	48	F2	NM_000506.3	missense	THR,ALA	236/623	236	706	0.2	-10.4	58	benign	G	G	unknown	PASS	yes	unknown	prothrombin	43	621
11:46747567	rs141678604	dbSNP_134	A/G	A=1/G=8597	A=0/G=4402	A=1/G=12999	0.0116/0.0/0.0077	AA=0/AG=1/GG=4298	AA=0/AG=0/GG=2201	AA=0/AG=1/GG=6499	52	F2	NM_000506.3	missense	THR,ALA	240/623	240	718	0	-10.1	58	benign	G	G	unknown	PASS	no	unknown	activation peptide fragment 2	198	326
11:46747567	rs141678604	dbSNP_134	A/G	A=1/G=8597	A=0/G=4402	A=1/G=12999	0.0116/0.0/0.0077	AA=0/AG=1/GG=4298	AA=0/AG=0/GG=2201	AA=0/AG=1/GG=6499	52	F2	NM_000506.3	missense	THR,ALA	240/623	240	718	0	-10.1	58	benign	G	G	unknown	PASS	no	unknown	prothrombin	43	621
11:46748056	rs139045365	dbSNP_134	A/G	A=1/G=8595	A=0/G=4402	A=1/G=12997	0.0116/0.0/0.0077	AA=0/AG=1/GG=4297	AA=0/AG=0/GG=2201	AA=0/AG=1/GG=6498	40	F2	NM_000506.3	missense	MET,VAL	295/623	295	883	0	-9.3	21	possibly-damaging	G	G	unknown	PASS	no	unknown	activation peptide fragment 2	198	326
11:46748056	rs139045365	dbSNP_134	A/G	A=1/G=8595	A=0/G=4402	A=1/G=12997	0.0116/0.0/0.0077	AA=0/AG=1/GG=4297	AA=0/AG=0/GG=2201	AA=0/AG=1/GG=6498	40	F2	NM_000506.3	missense	MET,VAL	295/623	295	883	0	-9.3	21	possibly-damaging	G	G	unknown	PASS	no	unknown	prothrombin	43	621
11:46748101	none	none	A/G	A=1/G=8597	A=0/G=4402	A=1/G=12999	0.0116/0.0/0.0077	AA=0/AG=1/GG=4298	AA=0/AG=0/GG=2201	AA=0/AG=1/GG=6499	69	F2	NM_000506.3	missense	THR,ALA	310/623	310	928	0.1	-1.1	58	benign	G	G	unknown	PASS	no	unknown	activation peptide fragment 2	198	326
11:46748101	none	none	A/G	A=1/G=8597	A=0/G=4402	A=1/G=12999	0.0116/0.0/0.0077	AA=0/AG=1/GG=4298	AA=0/AG=0/GG=2201	AA=0/AG=1/GG=6499	69	F2	NM_000506.3	missense	THR,ALA	310/623	310	928	0.1	-1.1	58	benign	G	G	unknown	PASS	no	unknown	prothrombin	43	621
11:46748107	none	none	A/G	A=0/G=8598	A=1/G=4401	A=1/G=12999	0.0/0.0227/0.0077	AA=0/AG=0/GG=4299	AA=0/AG=1/GG=2200	AA=0/AG=1/GG=6499	70	F2	NM_000506.3	missense	LYS,GLU	312/623	312	934	0.2	2	56	benign	G	G	unknown	PASS	no	unknown	activation peptide fragment 2	198	326
11:46748107	none	none	A/G	A=0/G=8598	A=1/G=4401	A=1/G=12999	0.0/0.0227/0.0077	AA=0/AG=0/GG=4299	AA=0/AG=1/GG=2200	AA=0/AG=1/GG=6499	70	F2	NM_000506.3	missense	LYS,GLU	312/623	312	934	0.2	2	56	benign	G	G	unknown	PASS	no	unknown	prothrombin	43	621
11:46748360	none	none	T/C	T=0/C=8598	T=1/C=4401	T=1/C=12999	0.0/0.0227/0.0077	TT=0/TC=0/CC=4299	TT=0/TC=1/CC=2200	TT=0/TC=1/CC=6499	119	F2	NM_000506.3	missense	LEU,SER	368/623	368	1103	0	-3.3	145	benign	C	C	unknown	PASS	no	unknown	prothrombin	43	621
11:46748360	none	none	T/C	T=0/C=8598	T=1/C=4401	T=1/C=12999	0.0/0.0227/0.0077	TT=0/TC=0/CC=4299	TT=0/TC=1/CC=2200	TT=0/TC=1/CC=6499	119	F2	NM_000506.3	missense	LEU,SER	368/623	368	1103	0	-3.3	145	benign	C	C	unknown	PASS	no	unknown	thrombin heavy chain	363	621
11:46749562	rs147456134	dbSNP_134	T/C	T=0/C=8596	T=1/C=4401	T=1/C=12997	0.0/0.0227/0.0077	TT=0/TC=0/CC=4298	TT=0/TC=1/CC=2200	TT=0/TC=1/CC=6498	31	F2	NM_000506.3	missense	TRP,ARG	383/623	383	1147	1	4.3	101	probably-damaging	C	C	unknown	PASS	no	unknown	prothrombin	43	621
11:46749562	rs147456134	dbSNP_134	T/C	T=0/C=8596	T=1/C=4401	T=1/C=12997	0.0/0.0227/0.0077	TT=0/TC=0/CC=4298	TT=0/TC=1/CC=2200	TT=0/TC=1/CC=6498	31	F2	NM_000506.3	missense	TRP,ARG	383/623	383	1147	1	4.3	101	probably-damaging	C	C	unknown	PASS	no	unknown	thrombin heavy chain	363	621
11:46749571	rs5897	dbSNP_52	A/C	A=2/C=8594	A=0/C=4402	A=2/C=12996	0.0233/0.0/0.0154	AA=0/AC=2/CC=4296	AA=0/AC=0/CC=2201	AA=0/AC=2/CC=6497	35	F2	NM_000506.3	missense	THR,PRO	386/623	386	1156	1	5.2	38	probably-damaging	C	C	unknown	PASS	no	unknown	prothrombin	43	621
11:46749571	rs5897	dbSNP_52	A/C	A=2/C=8594	A=0/C=4402	A=2/C=12996	0.0233/0.0/0.0154	AA=0/AC=2/CC=4296	AA=0/AC=0/CC=2201	AA=0/AC=2/CC=6497	35	F2	NM_000506.3	missense	THR,PRO	386/623	386	1156	1	5.2	38	probably-damaging	C	C	unknown	PASS	no	unknown	thrombin heavy chain	363	621
11:46749692	rs150569436	dbSNP_134	C/T	C=1/T=8597	C=0/T=4402	C=1/T=12999	0.0116/0.0/0.0077	CC=0/CT=1/TT=4298	CC=0/CT=0/TT=2201	CC=0/CT=1/TT=6499	37	F2	NM_000506.3	missense	THR,ILE	426/623	426	1277	1	5.1	89	probably-damaging	T	T	unknown	PASS	no	unknown	prothrombin	43	621
11:46749692	rs150569436	dbSNP_134	C/T	C=1/T=8597	C=0/T=4402	C=1/T=12999	0.0116/0.0/0.0077	CC=0/CT=1/TT=4298	CC=0/CT=0/TT=2201	CC=0/CT=1/TT=6499	37	F2	NM_000506.3	missense	THR,ILE	426/623	426	1277	1	5.1	89	probably-damaging	T	T	unknown	PASS	no	unknown	thrombin heavy chain	363	621
11:46750281	rs139552841	dbSNP_134	T/C	T=0/C=8598	T=1/C=4401	T=1/C=12999	0.0/0.0227/0.0077	TT=0/TC=0/CC=4299	TT=0/TC=1/CC=2200	TT=0/TC=1/CC=6499	103	F2	NM_000506.3	missense	TRP,ARG	456/623	456	1366	1	1.4	101	probably-damaging	C	C	unknown	PASS	no	unknown	prothrombin	43	621
11:46750281	rs139552841	dbSNP_134	T/C	T=0/C=8598	T=1/C=4401	T=1/C=12999	0.0/0.0227/0.0077	TT=0/TC=0/CC=4299	TT=0/TC=1/CC=2200	TT=0/TC=1/CC=6499	103	F2	NM_000506.3	missense	TRP,ARG	456/623	456	1366	1	1.4	101	probably-damaging	C	C	unknown	PASS	no	unknown	thrombin heavy chain	363	621
11:46750282	rs143498218	dbSNP_134	A/G	A=1/G=8597	A=0/G=4402	A=1/G=12999	0.0116/0.0/0.0077	AA=0/AG=1/GG=4298	AA=0/AG=0/GG=2201	AA=0/AG=1/GG=6499	104	F2	NM_000506.3	missense	GLN,ARG	456/623	456	1367	1	1.7	43	possibly-damaging	G	G	unknown	PASS	no	unknown	prothrombin	43	621
11:46750282	rs143498218	dbSNP_134	A/G	A=1/G=8597	A=0/G=4402	A=1/G=12999	0.0116/0.0/0.0077	AA=0/AG=1/GG=4298	AA=0/AG=0/GG=2201	AA=0/AG=1/GG=6499	104	F2	NM_000506.3	missense	GLN,ARG	456/623	456	1367	1	1.7	43	possibly-damaging	G	G	unknown	PASS	no	unknown	thrombin heavy chain	363	621
11:46750297	none	none	A/G	A=1/G=8597	A=0/G=4402	A=1/G=12999	0.0116/0.0/0.0077	AA=0/AG=1/GG=4298	AA=0/AG=0/GG=2201	AA=0/AG=1/GG=6499	106	F2	NM_000506.3	missense	GLN,ARG	461/623	461	1382	1	6.1	43	probably-damaging	G	G	unknown	PASS	no	unknown	prothrombin	43	621
11:46750297	none	none	A/G	A=1/G=8597	A=0/G=4402	A=1/G=12999	0.0116/0.0/0.0077	AA=0/AG=1/GG=4298	AA=0/AG=0/GG=2201	AA=0/AG=1/GG=6499	106	F2	NM_000506.3	missense	GLN,ARG	461/623	461	1382	1	6.1	43	probably-damaging	G	G	unknown	PASS	no	unknown	thrombin heavy chain	363	621
11:46750326	none	none	G/C	G=0/C=8598	G=1/C=4401	G=1/C=12999	0.0/0.0227/0.0077	GG=0/GC=0/CC=4299	GG=0/GC=1/CC=2200	GG=0/GC=1/CC=6499	111	F2	NM_000506.3	missense	ALA,PRO	471/623	471	1411	0.6	5.1	27	probably-damaging	C	C	unknown	PASS	no	unknown	prothrombin	43	621
11:46750326	none	none	G/C	G=0/C=8598	G=1/C=4401	G=1/C=12999	0.0/0.0227/0.0077	GG=0/GC=0/CC=4299	GG=0/GC=1/CC=2200	GG=0/GC=1/CC=6499	111	F2	NM_000506.3	missense	ALA,PRO	471/623	471	1411	0.6	5.1	27	probably-damaging	C	C	unknown	PASS	no	unknown	thrombin heavy chain	363	621
11:46750986	rs140404878	dbSNP_134	T/C	T=0/C=8598	T=1/C=4401	T=1/C=12999	0.0/0.0227/0.0077	TT=0/TC=0/CC=4299	TT=0/TC=1/CC=2200	TT=0/TC=1/CC=6499	99	F2	NM_000506.3	missense	MET,THR	510/623	510	1529	0.2	-0.4	81	possibly-damaging	C	C	unknown	PASS	no	unknown	prothrombin	43	621
11:46750986	rs140404878	dbSNP_134	T/C	T=0/C=8598	T=1/C=4401	T=1/C=12999	0.0/0.0227/0.0077	TT=0/TC=0/CC=4299	TT=0/TC=1/CC=2200	TT=0/TC=1/CC=6499	99	F2	NM_000506.3	missense	MET,THR	510/623	510	1529	0.2	-0.4	81	possibly-damaging	C	C	unknown	PASS	no	unknown	thrombin heavy chain	363	621
11:46750998	rs144011338	dbSNP_134	G/A	G=2/A=8596	G=0/A=4402	G=2/A=12998	0.0233/0.0/0.0154	GG=0/GA=2/AA=4297	GG=0/GA=0/AA=2201	GG=0/GA=2/AA=6498	104	F2	NM_000506.3	missense	SER,ASN	514/623	514	1541	0	-8.6	46	benign	A	A	unknown	PASS	yes	unknown	prothrombin	43	621
11:46750998	rs144011338	dbSNP_134	G/A	G=2/A=8596	G=0/A=4402	G=2/A=12998	0.0233/0.0/0.0154	GG=0/GA=2/AA=4297	GG=0/GA=0/AA=2201	GG=0/GA=2/AA=6498	104	F2	NM_000506.3	missense	SER,ASN	514/623	514	1541	0	-8.6	46	benign	A	A	unknown	PASS	yes	unknown	thrombin heavy chain	363	621
11:46751004	rs144885724	dbSNP_134	T/G	T=2/G=8596	T=0/G=4402	T=2/G=12998	0.0233/0.0/0.0154	TT=0/TG=2/GG=4297	TT=0/TG=0/GG=2201	TT=0/TG=2/GG=6498	104	F2	NM_000506.3	missense	VAL,GLY	516/623	516	1547	0	-9.9	109	benign	G	G	unknown	PASS	no	unknown	prothrombin	43	621
11:46751004	rs144885724	dbSNP_134	T/G	T=2/G=8596	T=0/G=4402	T=2/G=12998	0.0233/0.0/0.0154	TT=0/TG=2/GG=4297	TT=0/TG=0/GG=2201	TT=0/TG=2/GG=6498	104	F2	NM_000506.3	missense	VAL,GLY	516/623	516	1547	0	-9.9	109	benign	G	G	unknown	PASS	no	unknown	thrombin heavy chain	363	621
11:46751085	rs143064939	dbSNP_134	T/G	T=1/G=8597	T=4/G=4398	T=5/G=12995	0.0116/0.0909/0.0385	TT=0/TG=1/GG=4298	TT=0/TG=4/GG=2197	TT=0/TG=5/GG=6495	80	F2	NM_000506.3	missense	LEU,ARG	543/623	543	1628	1	3.2	102	probably-damaging	G	G	unknown	PASS	yes	unknown	prothrombin	43	621
11:46751085	rs143064939	dbSNP_134	T/G	T=1/G=8597	T=4/G=4398	T=5/G=12995	0.0116/0.0909/0.0385	TT=0/TG=1/GG=4298	TT=0/TG=4/GG=2197	TT=0/TG=5/GG=6495	80	F2	NM_000506.3	missense	LEU,ARG	543/623	543	1628	1	3.2	102	probably-damaging	G	G	unknown	PASS	yes	unknown	thrombin heavy chain	363	621
11:46760881	none	none	C/G	C=1/G=8597	C=0/G=4402	C=1/G=12999	0.0116/0.0/0.0077	CC=0/CG=1/GG=4298	CC=0/CG=0/GG=2201	CC=0/CG=1/GG=6499	128	F2	NM_000506.3	missense	ARG,GLY	598/623	598	1792	1	5.3	125	probably-damaging	G	G	unknown	PASS	no	unknown	prothrombin	43	621
11:46760881	none	none	C/G	C=1/G=8597	C=0/G=4402	C=1/G=12999	0.0116/0.0/0.0077	CC=0/CG=1/GG=4298	CC=0/CG=0/GG=2201	CC=0/CG=1/GG=6499	128	F2	NM_000506.3	missense	ARG,GLY	598/623	598	1792	1	5.3	125	probably-damaging	G	G	unknown	PASS	no	unknown	thrombin heavy chain	363	621
11:46760911	rs142495261	dbSNP_134	T/C	T=0/C=8598	T=1/C=4401	T=1/C=12999	0.0/0.0227/0.0077	TT=0/TC=0/CC=4299	TT=0/TC=1/CC=2200	TT=0/TC=1/CC=6499	110	F2	NM_000506.3	missense	CYS,ARG	608/623	608	1822	1	5.3	180	probably-damaging	C	C	unknown	PASS	no	unknown	prothrombin	43	621
11:46760911	rs142495261	dbSNP_134	T/C	T=0/C=8598	T=1/C=4401	T=1/C=12999	0.0/0.0227/0.0077	TT=0/TC=0/CC=4299	TT=0/TC=1/CC=2200	TT=0/TC=1/CC=6499	110	F2	NM_000506.3	missense	CYS,ARG	608/623	608	1822	1	5.3	180	probably-damaging	C	C	unknown	PASS	no	unknown	thrombin heavy chain	363	621
11:68455485	none	none	T/C	T=0/C=8588	T=2/C=4398	T=2/C=12986	0.0/0.0455/0.0154	TT=0/TC=0/CC=4294	TT=0/TC=2/CC=2198	TT=0/TC=2/CC=6492	73	GAL	NM_015973.3	missense	VAL,ALA	47/124	47	140	0.9	4	64	probably-damaging	C	C	unknown	PASS	no	unknown	Galanin	32	61
11:68455511	rs149894151	dbSNP_134	A/G	A=2/G=8586	A=1/G=4399	A=3/G=12985	0.0233/0.0227/0.0231	AA=0/AG=2/GG=4292	AA=0/AG=1/GG=2199	AA=0/AG=3/GG=6491	80	GAL	NM_015973.3	missense	ASN,ASP	56/124	56	166	0.9	4	23	possibly-damaging	G	G	unknown	PASS	yes	unknown	Galanin	32	61
12:102590436	none	none	G/T	G=0/T=8598	G=1/T=4405	G=1/T=13003	0.0/0.0227/0.0077	GG=0/GT=0/TT=4299	GG=0/GT=1/TT=2202	GG=0/GT=1/TT=6501	147	PMCH,C12orf48	NM_002674.2	missense	HIS,GLN	164/166	164	492	1	4.8	24	probably-damaging	T	T	unknown	PASS	no	unknown	Pro-MCH	21	164
12:102590804	rs138083104	dbSNP_134	G/A	G=0/A=8600	G=1/A=4405	G=1/A=13005	0.0/0.0227/0.0077	GG=0/GA=0/AA=4300	GG=0/GA=1/AA=2202	GG=0/GA=1/AA=6502	88	PMCH,C12orf48	NM_002674.2	missense	THR,ILE	132/166	132	395	1	2.2	89	benign	A	A	unknown	PASS	no	unknown	Pro-MCH	21	164
12:102590861	rs146053800	dbSNP_134	A/G	A=0/G=8600	A=1/G=4405	A=1/G=13005	0.0/0.0227/0.0077	AA=0/AG=0/GG=4300	AA=0/AG=1/GG=2202	AA=0/AG=1/GG=6502	80	PMCH,C12orf48	NM_002674.2	missense	VAL,ALA	113/166	113	338	1	4	64	benign	G	G	unknown	PASS	no	unknown	Pro-MCH	21	164
12:102590880	rs140010118	dbSNP_134	T/C	T=1/C=8599	T=0/C=4406	T=1/C=13005	0.0116/0.0/0.0077	TT=0/TC=1/CC=4299	TT=0/TC=0/CC=2203	TT=0/TC=1/CC=6502	74	PMCH,C12orf48	NM_002674.2	missense	THR,ALA	107/166	107	319	1	4.9	58	probably-damaging	C	C	unknown	PASS	no	unknown	Pro-MCH	21	164
12:102591323	rs141964854	dbSNP_134	T/C	T=0/C=8600	T=2/C=4402	T=2/C=13002	0.0/0.0454/0.0154	TT=0/TC=0/CC=4300	TT=0/TC=2/CC=2200	TT=0/TC=2/CC=6500	132	PMCH	NM_002674.2	missense	LYS,GLU	76/166	76	226	0.1	3.6	56	benign	C	C	unknown	PASS	no	unknown	Pro-MCH	21	164
12:102591332	rs146317898	dbSNP_134	G/A	G=0/A=8600	G=2/A=4402	G=2/A=13002	0.0/0.0454/0.0154	GG=0/GA=0/AA=4300	GG=0/GA=2/AA=2200	GG=0/GA=2/AA=6500	128	PMCH	NM_002674.2	missense	LEU,PHE	73/166	73	217	1	5.5	22	benign	A	A	unknown	PASS	no	unknown	Pro-MCH	21	164
12:102591461	rs148545845	dbSNP_134	C/T	C=0/T=8600	C=2/T=4402	C=2/T=13002	0.0/0.0454/0.0154	CC=0/CT=0/TT=4300	CC=0/CT=2/TT=2200	CC=0/CT=2/TT=6500	60	PMCH	NM_002674.2	missense	VAL,ILE	30/166	30	88	1	6.2	29	benign	T	T	unknown	PASS	yes	unknown	Pro-MCH	21	164
12:53900577	rs145475447	dbSNP_134	A/G	A=0/G=8600	A=13/G=4393	A=13/G=12993	0.0/0.2951/0.1	AA=0/AG=0/GG=4300	AA=0/AG=13/GG=2190	AA=0/AG=13/GG=6490	101	NPFF	NM_003717.2	missense	CYS,ARG	109/114	109	325	1	4.6	180	probably-damaging	G	G	unknown	PASS	yes	unknown	FMRFamide-related peptides AF	92	109
12:53900677	rs142373372	dbSNP_134	G/C	G=1/C=8599	G=0/C=4406	G=1/C=13005	0.0116/0.0/0.0077	GG=0/GC=1/CC=4299	GG=0/GC=0/CC=2203	GG=0/GC=1/CC=6502	116	NPFF	NM_003717.2	missense-near-splice	SER,ARG	75/114	75	225	1	2.7	110	probably-damaging	C	C	unknown	PASS	no	unknown	FMRFamide-related peptides FF	68	75
12:53900677	rs142373372	dbSNP_134	G/C	G=1/C=8599	G=0/C=4406	G=1/C=13005	0.0116/0.0/0.0077	GG=0/GC=1/CC=4299	GG=0/GC=0/CC=2203	GG=0/GC=1/CC=6502	116	NPFF	NM_003717.2	missense-near-splice	SER,ARG	75/114	75	225	1	2.7	110	probably-damaging	C	C	unknown	PASS	no	unknown	FMRFamide-related peptides SF	65	75
12:53900823	none	none	G/A	G=0/A=8600	G=1/A=4405	G=1/A=13005	0.0/0.0227/0.0077	GG=0/GA=0/AA=4300	GG=0/GA=1/AA=2202	GG=0/GA=1/AA=6502	61	NPFF	NM_003717.2	missense	SER,PHE	69/114	69	206	1	4.4	155	probably-damaging	A	A	unknown	PASS	no	unknown	FMRFamide-related peptides FF	68	75
12:53900823	none	none	G/A	G=0/A=8600	G=1/A=4405	G=1/A=13005	0.0/0.0227/0.0077	GG=0/GA=0/AA=4300	GG=0/GA=1/AA=2202	GG=0/GA=1/AA=6502	61	NPFF	NM_003717.2	missense	SER,PHE	69/114	69	206	1	4.4	155	probably-damaging	A	A	unknown	PASS	no	unknown	FMRFamide-related peptides SF	65	75
12:53900836	rs146357294	dbSNP_134	A/G	A=1/G=8599	A=0/G=4406	A=1/G=13005	0.0116/0.0/0.0077	AA=0/AG=1/GG=4299	AA=0/AG=0/GG=2203	AA=0/AG=1/GG=6502	61	NPFF	NM_003717.2	missense	TRP,ARG	65/114	65	193	1	2.5	101	benign	G	G	unknown	PASS	no	unknown	FMRFamide-related peptides SF	65	75
12:57406645	none	none	T/A	T=2/A=8598	T=0/A=4406	T=2/A=13004	0.0233/0.0/0.0154	TT=0/TA=2/AA=4298	TT=0/TA=0/AA=2203	TT=0/TA=2/AA=6501	162	TAC3	NM_013251.3	missense	ILE,PHE	85/122	85	253	1	5.9	21	benign	A	A	unknown	PASS	no	unknown	neurokinin-B isoform 1	80	89
12:57406650	rs143862988	dbSNP_134	C/T	C=2/T=8598	C=0/T=4406	C=2/T=13004	0.0233/0.0/0.0154	CC=0/CT=2/TT=4298	CC=0/CT=0/TT=2203	CC=0/CT=2/TT=6501	159	TAC3	NM_013251.3	missense	ARG,HIS	83/122	83	248	1	5.9	29	benign	T	T	unknown	PASS	yes	unknown	neurokinin-B isoform 1	80	89
12:86268253	rs149179380	dbSNP_134	G/A	G=1/A=8599	G=0/A=4406	G=1/A=13005	0.0116/0.0/0.0077	GG=0/GA=1/AA=4299	GG=0/GA=0/AA=2203	GG=0/GA=1/AA=6502	109	NTS	NM_006183.4	coding-synonymous-near-splice	none	24/171	24	72	1	5.6	NA	unknown	A	A	unknown	PASS	no	unknown	large neuromedin N	23	147
12:86270455	rs148367587	dbSNP_134	A/C	A=16/C=8548	A=2/C=4404	A=18/C=12952	0.1868/0.0454/0.1388	AA=0/AC=16/CC=4266	AA=0/AC=2/CC=2201	AA=0/AC=18/CC=6467	64	NTS	NM_006183.4	missense	LEU,PHE	37/171	37	111	1	1.7	22	benign	C	C	unknown	PASS	yes	unknown	large neuromedin N	23	147
12:86272177	rs142266362	dbSNP_134	A/C	A=5/C=8595	A=0/C=4406	A=5/C=13001	0.0581/0.0/0.0384	AA=0/AC=5/CC=4295	AA=0/AC=0/CC=2203	AA=0/AC=5/CC=6498	106	NTS	NM_006183.4	missense	ILE,LEU	64/171	64	190	0.5	2.4	5	benign	C	C	unknown	PASS	yes	unknown	large neuromedin N	23	147
12:86272250	rs146401324	dbSNP_134	T/A	T=0/A=8600	T=1/A=4405	T=1/A=13005	0.0/0.0227/0.0077	TT=0/TA=0/AA=4300	TT=0/TA=1/AA=2202	TT=0/TA=1/AA=6502	110	NTS	NM_006183.4	missense	ILE,LYS	88/171	88	263	1	4.1	102	possibly-damaging	A	A	unknown	PASS	no	unknown	large neuromedin N	23	147
12:86272290	rs138520790	dbSNP_134	T/G	T=9/G=8591	T=1/G=4405	T=10/G=12996	0.1047/0.0227/0.0769	TT=0/TG=9/GG=4291	TT=0/TG=1/GG=2202	TT=0/TG=10/GG=6493	97	NTS	NM_006183.4	missense	ILE,MET	101/171	101	303	1	5.3	10	benign	G	G	unknown	PASS	yes	unknown	large neuromedin N	23	147
12:86272298	rs141571076	dbSNP_134	C/T	C=2/T=8598	C=0/T=4406	C=2/T=13004	0.0233/0.0/0.0154	CC=0/CT=2/TT=4298	CC=0/CT=0/TT=2203	CC=0/CT=2/TT=6501	92	NTS	NM_006183.4	missense	THR,ILE	104/171	104	311	1	5.3	89	benign	T	T	unknown	PASS	yes	unknown	large neuromedin N	23	147
12:86272331	none	none	T/C	T=0/C=8600	T=1/C=4405	T=1/C=13005	0.0/0.0227/0.0077	TT=0/TC=0/CC=4300	TT=0/TC=1/CC=2202	TT=0/TC=1/CC=6502	70	NTS	NM_006183.4	missense	VAL,ALA	115/171	115	344	1	3.5	64	benign	C	C	unknown	PASS	no	unknown	large neuromedin N	23	147
12:86276040	rs139093548	dbSNP_134	C/A	C=1/A=8587	C=2/A=4404	C=3/A=12991	0.0116/0.0454/0.0231	CC=0/CA=1/AA=4293	CC=0/CA=2/AA=2201	CC=0/CA=3/AA=6494	70	NTS	NM_006183.4	missense	HIS,ASN	134/171	134	400	1	3.6	68	benign	A	A	unknown	PASS	yes	unknown	large neuromedin N	23	147
16:67516562	rs150939676	dbSNP_134	C/T	C=0/T=8600	C=3/T=4393	C=3/T=12993	0.0/0.0682/0.0231	CC=0/CT=0/TT=4300	CC=0/CT=3/TT=2195	CC=0/CT=3/TT=6495	72	AGRP	NM_001138.1	missense	VAL,MET	126/133	126	376	0	1.4	21	benign	T	T	unknown	PASS	yes	unknown	Agouti-related protein	20	131
16:67516693	none	none	T/C	T=1/C=8599	T=0/C=4394	T=1/C=12993	0.0116/0.0/0.0077	TT=0/TC=1/CC=4299	TT=0/TC=0/CC=2197	TT=0/TC=1/CC=6496	62	AGRP	NM_001138.1	missense	HIS,ARG	82/133	82	245	0.5	6.2	29	probably-damaging	C	C	unknown	PASS	yes	unknown	Agouti-related protein	20	131
16:67516702	none	none	T/C	T=0/C=8600	T=2/C=4392	T=2/C=12992	0.0/0.0455/0.0154	TT=0/TC=0/CC=4300	TT=0/TC=2/CC=2195	TT=0/TC=2/CC=6495	55	AGRP	NM_001138.1	missense	HIS,ARG	79/133	79	236	0.6	6.2	29	probably-damaging	C	C	unknown	PASS	no	unknown	Agouti-related protein	20	131
16:67516959	rs143230157	dbSNP_134	C/T	C=0/T=8600	C=1/T=4395	C=1/T=12995	0.0/0.0227/0.0077	CC=0/CT=0/TT=4300	CC=0/CT=1/TT=2197	CC=0/CT=1/TT=6497	114	AGRP	NM_001138.1	missense	GLY,ASP	62/133	62	185	0	-1.9	94	benign	T	T	unknown	PASS	no	unknown	Agouti-related protein	20	131
16:67516977	rs148303268	dbSNP_134	T/G	T=1/G=8599	T=0/G=4396	T=1/G=12995	0.0116/0.0/0.0077	TT=0/TG=1/GG=4299	TT=0/TG=0/GG=2198	TT=0/TG=1/GG=6497	94	AGRP	NM_001138.1	missense	GLU,ALA	56/133	56	167	0	-3.4	107	probably-damaging	G	G	unknown	PASS	no	unknown	Agouti-related protein	20	131
16:67517002	none	none	A/G	A=0/G=8600	A=1/G=4395	A=1/G=12995	0.0/0.0227/0.0077	AA=0/AG=0/GG=4300	AA=0/AG=1/GG=2197	AA=0/AG=1/GG=6497	62	AGRP	NM_001138.1	missense	TRP,ARG	48/133	48	142	0	-0.2	101	probably-damaging	G	G	unknown	PASS	no	unknown	Agouti-related protein	20	131
16:67517173	rs143704082	dbSNP_134	C/T	C=1/T=8595	C=1/T=4383	C=2/T=12978	0.0116/0.0228/0.0154	CC=0/CT=1/TT=4297	CC=0/CT=1/TT=2191	CC=0/CT=2/TT=6488	15	AGRP	NM_001138.1	coding-synonymous-near-splice	none	43/133	43	129	1	4.3	NA	unknown	T	T	unknown	PASS	yes	unknown	Agouti-related protein	20	131
17:42018835	rs145741534	dbSNP_134	A/G	A=9/G=8591	A=0/G=4406	A=9/G=12997	0.1047/0.0/0.0692	AA=0/AG=9/GG=4291	AA=0/AG=0/GG=2203	AA=0/AG=9/GG=6494	133	PPY	NM_002722.3	missense	LEU,PRO	63/96	63	188	1	4.6	98	probably-damaging	G	G	unknown	PASS	yes	unknown	pancreatic prohormone	29	64
17:42018847	rs148956658	dbSNP_134	G/A	G=0/A=8600	G=8/A=4398	G=8/A=12998	0.0/0.1816/0.0615	GG=0/GA=0/AA=4300	GG=0/GA=8/AA=2195	GG=0/GA=8/AA=6495	142	PPY	NM_002722.3	missense	THR,MET	59/96	59	176	1	2	81	benign	A	A	unknown	PASS	yes	unknown	pancreatic prohormone	29	64
17:42018862	none	none	T/C	T=1/C=8599	T=0/C=4406	T=1/C=13005	0.0116/0.0/0.0077	TT=0/TC=1/CC=4299	TT=0/TC=0/CC=2203	TT=0/TC=1/CC=6502	149	PPY	NM_002722.3	missense	HIS,ARG	54/96	54	161	1	3.5	29	probably-damaging	C	C	unknown	PASS	no	unknown	pancreatic prohormone	29	64
17:42018863	rs143749575	dbSNP_134	A/G	A=2/G=8598	A=0/G=4406	A=2/G=13004	0.0233/0.0/0.0154	AA=0/AG=2/GG=4298	AA=0/AG=0/GG=2203	AA=0/AG=2/GG=6501	152	PPY	NM_002722.3	missense	CYS,ARG	54/96	54	160	1	4.4	180	probably-damaging	G	G	unknown	PASS	no	unknown	pancreatic prohormone	29	64
17:42018886	rs142571199	dbSNP_134	G/A	G=1/A=8599	G=0/A=4406	G=1/A=13005	0.0116/0.0/0.0077	GG=0/GA=1/AA=4299	GG=0/GA=0/AA=2203	GG=0/GA=1/AA=6502	151	PPY	NM_002722.3	missense	THR,MET	46/96	46	137	1	0.8	81	benign	A	A	unknown	PASS	no	unknown	pancreatic prohormone	29	64
18:56892733	none	none	C/T	C=0/T=8600	C=1/T=4405	C=1/T=13005	0.0/0.0227/0.0077	CC=0/CT=0/TT=4300	CC=0/CT=1/TT=2202	CC=0/CT=1/TT=6502	77	GRP	NM_001012512.1	missense	THR,MET	50/142	50	149	1	5.3	81	probably-damaging	T	T	unknown	PASS	no	unknown	gastrin-releasing peptide	23	49
18:56892733	none	none	C/T	C=0/T=8600	C=1/T=4405	C=1/T=13005	0.0/0.0227/0.0077	CC=0/CT=0/TT=4300	CC=0/CT=1/TT=2202	CC=0/CT=1/TT=6502	77	GRP	NM_001012512.1	missense	THR,MET	50/142	50	149	1	5.3	81	probably-damaging	T	T	unknown	PASS	no	unknown	neuromedin C	40	49
1:110996592	rs149887149	dbSNP_134	T/C	T=0/C=8600	T=2/C=4404	T=2/C=13004	0.0/0.0454/0.0154	TT=0/TC=0/CC=4300	TT=0/TC=2/CC=2201	TT=0/TC=2/CC=6501	62	PROK1	NM_032414.2	missense	TRP,ARG	28/106	28	82	1	2.3	101	probably-damaging	C	C	unknown	PASS	no	unknown	Prokineticin-1	19	104
1:110996620	none	none	A/G	A=0/G=8600	A=2/G=4404	A=2/G=13004	0.0/0.0454/0.0154	AA=0/AG=0/GG=4300	AA=0/AG=2/GG=2201	AA=0/AG=2/GG=6501	58	PROK1	NM_032414.2	missense	TYR,CYS	37/106	37	110	1	5.4	194	possibly-damaging	G	G	unknown	PASS	yes	unknown	Prokineticin-1	19	104
1:110996652	rs62623571	dbSNP_129	T/C	T=8/C=8592	T=280/C=4126	T=288/C=12718	0.093/6.355/2.2144	TT=0/TC=8/CC=4292	TT=8/TC=264/CC=1931	TT=8/TC=272/CC=6223	46	PROK1	NM_032414.2	missense	TRP,ARG	48/106	48	142	0.8	3.3	101	probably-damaging	C	C	unknown	PASS	yes	unknown	Prokineticin-1	19	104
1:110996653	rs141353448	dbSNP_134	A/G	A=1/G=8599	A=0/G=4406	A=1/G=13005	0.0116/0.0/0.0077	AA=0/AG=1/GG=4299	AA=0/AG=0/GG=2203	AA=0/AG=1/GG=6502	46	PROK1	NM_032414.2	missense	GLN,ARG	48/106	48	143	0.8	4.4	43	probably-damaging	G	G	unknown	PASS	no	unknown	Prokineticin-1	19	104
1:110998854	rs7514102	dbSNP_116	A/G	A=3608/G=4992	A=1665/G=2741	A=5273/G=7733	41.9535/37.7894/40.5428	AA=756/AG=2096/GG=1448	AA=319/AG=1027/GG=857	AA=1075/AG=3123/GG=2305	113	PROK1	NM_032414.2	missense-near-splice	ILE,VAL	67/106	67	199	0.1	-7.9	29	benign	G	G	unknown	PASS	yes	unknown	Prokineticin-1	19	104
1:110998939	none	none	A/G	A=1/G=8599	A=0/G=4406	A=1/G=13005	0.0116/0.0/0.0077	AA=0/AG=1/GG=4299	AA=0/AG=0/GG=2203	AA=0/AG=1/GG=6502	93	PROK1	NM_032414.2	missense	HIS,ARG	95/106	95	284	1	4.6	29	probably-damaging	G	G	unknown	PASS	yes	unknown	Prokineticin-1	19	104
1:204159627	none	none	C/G	C=0/G=7896	C=1/G=3595	C=1/G=11491	0.0/0.0278/0.0087	CC=0/CG=0/GG=3948	CC=0/CG=1/GG=1797	CC=0/CG=1/GG=5745	9	KISS1	NM_002256.3	missense	ARG,SER	134/139	134	402	0	-2.1	110	benign	G	G	unknown	PASS	no	unknown	Metastasis-suppressor KiSS-1	19	137
1:204159701	none	none	T/G	T=1/G=7977	T=0/G=3672	T=1/G=11649	0.0125/0.0/0.0086	TT=0/TG=1/GG=3988	TT=0/TG=0/GG=1836	TT=0/TG=1/GG=5824	8	KISS1	NM_002256.3	missense	THR,PRO	110/139	110	328	0	-2.3	38	probably-damaging	G	G	unknown	PASS	yes	unknown	Metastasis-suppressor KiSS-1	19	137
1:204159761	none	none	C/G	C=0/G=6680	C=26/G=2838	C=26/G=9518	0.0/0.9078/0.2724	CC=0/CG=0/GG=3340	CC=0/CG=26/GG=1406	CC=0/CG=26/GG=4746	4	KISS1	NM_002256.3	missense	ASP,HIS	90/139	90	268	0	0.1	81	benign	G	T	unknown	PASS	no	unknown	Metastasis-suppressor KiSS-1	19	137
1:204159787	rs4889	dbSNP_52	C/G	C=1170/G=5064	C=673/G=1913	C=1843/G=6977	18.768/26.0247/20.8957	CC=125/CG=920/GG=2072	CC=94/CG=485/GG=714	CC=219/CG=1405/GG=2786	4	KISS1	NM_002256.3	missense	ARG,PRO	81/139	81	242	0	0.6	103	probably-damaging	G	G	unknown	PASS	no	unknown	Metastasis-suppressor KiSS-1	19	137
1:204159922	rs35431622	dbSNP_126	C/T	C=258/T=6504	C=492/T=2418	C=750/T=8922	3.8154/16.9072/7.7543	CC=10/CT=238/TT=3133	CC=35/CT=422/TT=998	CC=45/CT=660/TT=4131	11	KISS1	NM_002256.3	missense	ARG,GLN	36/139	36	107	0	-2.8	43	benign	T	T	unknown	PASS	yes	unknown	Metastasis-suppressor KiSS-1	19	137
1:204161928	none	none	T/G	T=0/G=8198	T=1/G=3691	T=1/G=11889	0.0/0.0271/0.0084	TT=0/TG=0/GG=4099	TT=0/TG=1/GG=1845	TT=0/TG=1/GG=5944	33	KISS1	NM_002256.3	missense	ASP,ALA	26/139	26	77	0	1.5	126	benign	G	G	unknown	PASS	no	unknown	Metastasis-suppressor KiSS-1	19	137
1:204161933	none	none	G/C	G=1/C=8197	G=0/C=3692	G=1/C=11889	0.0122/0.0/0.0084	GG=0/GC=1/CC=4098	GG=0/GC=0/CC=1846	GG=0/GC=1/CC=5944	34	KISS1	NM_002256.3	missense	ASN,LYS	24/139	24	72	0	0.5	94	probably-damaging	C	C	unknown	PASS	no	unknown	Metastasis-suppressor KiSS-1	19	137
1:204161947	rs12998	dbSNP_52	T/C	T=282/C=7922	T=19/C=3689	T=301/C=11611	3.4373/0.5124/2.5269	TT=5/TC=272/CC=3825	TT=1/TC=17/CC=1836	TT=6/TC=289/CC=5661	32	KISS1	NM_002256.3	missense	LYS,GLU	20/139	20	58	0.1	2.9	56	possibly-damaging	C	C	unknown	PASS	yes	unknown	Metastasis-suppressor KiSS-1	19	137
1:230846470	rs41271499	dbSNP_127	A/G	A=6/G=8594	A=3/G=4403	A=9/G=12997	0.0698/0.0681/0.0692	AA=0/AG=6/GG=4294	AA=0/AG=3/GG=2200	AA=0/AG=9/GG=6494	76	AGT	NM_000029.3	missense	PHE,LEU	43/486	43	127	1	2.4	22	probably-damaging	G	G	unknown	PASS	yes	unknown	angiotensin I	33	42
1:41949761	rs141782070	dbSNP_134	T/C	T=0/C=8600	T=10/C=4396	T=10/C=12996	0.0/0.227/0.0769	TT=0/TC=0/CC=4300	TT=0/TC=10/CC=2193	TT=0/TC=10/CC=6493	45	EDN2	NM_001956.3	missense	ILE,VAL	60/179	60	178	1	5.8	29	possibly-damaging	C	C	unknown	PASS	yes	unknown	endothelin-2	48	68
1:41949796	rs139814182	dbSNP_134	T/C	T=0/C=8600	T=1/C=4405	T=1/C=13005	0.0/0.0227/0.0077	TT=0/TC=0/CC=4300	TT=0/TC=1/CC=2202	TT=0/TC=1/CC=6502	43	EDN2	NM_001956.3	missense	HIS,ARG	48/179	48	143	0.9	5.8	29	probably-damaging	C	C	unknown	PASS	no	unknown	endothelin-2	48	68
1:67263817	rs142474066	dbSNP_134	G/C	G=22/C=8578	G=0/C=4406	G=22/C=12984	0.2558/0.0/0.1692	GG=0/GC=22/CC=4278	GG=0/GC=0/CC=2203	GG=0/GC=22/CC=6481	119	INSL5	NM_005478.4	missense	ALA,GLY	96/136	96	287	0	-5.2	60	benign	C	C	unknown	PASS	yes	unknown	insulin-like peptide INSL5	22	134
1:67263820	rs144286383	dbSNP_134	T/C	T=1/C=8599	T=0/C=4406	T=1/C=13005	0.0116/0.0/0.0077	TT=0/TC=1/CC=4299	TT=0/TC=0/CC=2203	TT=0/TC=1/CC=6502	119	INSL5	NM_005478.4	missense	ASP,GLY	95/136	95	284	0	-1.2	94	benign	C	C	unknown	PASS	no	unknown	insulin-like peptide INSL5	22	134
1:67263829	rs137866143	dbSNP_134	T/C	T=1/C=8599	T=0/C=4406	T=1/C=13005	0.0116/0.0/0.0077	TT=0/TC=1/CC=4299	TT=0/TC=0/CC=2203	TT=0/TC=1/CC=6502	118	INSL5	NM_005478.4	missense	HIS,ARG	92/136	92	275	0	-8.6	29	benign	C	C	unknown	PASS	yes	unknown	insulin-like peptide INSL5	22	134
1:67263851	none	none	A/C	A=0/C=8600	A=2/C=4404	A=2/C=13004	0.0/0.0454/0.0154	AA=0/AC=0/CC=4300	AA=0/AC=2/CC=2201	AA=0/AC=2/CC=6501	112	INSL5	NM_005478.4	missense	LEU,VAL	85/136	85	253	0	-1.7	32	benign	C	C	unknown	PASS	no	unknown	insulin-like peptide INSL5	22	134
1:67263856	none	none	A/G	A=0/G=8600	A=2/G=4404	A=2/G=13004	0.0/0.0454/0.0154	AA=0/AG=0/GG=4300	AA=0/AG=2/GG=2201	AA=0/AG=2/GG=6501	104	INSL5	NM_005478.4	missense	LEU,PRO	83/136	83	248	0	-5.4	98	benign	G	G	unknown	PASS	yes	unknown	insulin-like peptide INSL5	22	134
1:67263868	none	none	A/G	A=1/G=8599	A=0/G=4406	A=1/G=13005	0.0116/0.0/0.0077	AA=0/AG=1/GG=4299	AA=0/AG=0/GG=2203	AA=0/AG=1/GG=6502	99	INSL5	NM_005478.4	missense	VAL,ALA	79/136	79	236	0	-8.7	64	benign	G	G	unknown	PASS	no	unknown	insulin-like peptide INSL5	22	134
1:67263892	rs140992561	dbSNP_134	T/C	T=1/C=8599	T=1/C=4405	T=2/C=13004	0.0116/0.0227/0.0154	TT=0/TC=1/CC=4299	TT=0/TC=1/CC=2202	TT=0/TC=2/CC=6501	84	INSL5	NM_005478.4	missense	HIS,ARG	71/136	71	212	0	-2.5	29	benign	C	C	unknown	PASS	yes	unknown	insulin-like peptide INSL5	22	134
1:67266747	none	none	C/A	C=1/A=8599	C=0/A=4406	C=1/A=13005	0.0116/0.0/0.0077	CC=0/CA=1/AA=4299	CC=0/CA=0/AA=2203	CC=0/CA=1/AA=6502	106	INSL5	NM_005478.4	missense	SER,ILE	53/136	53	158	0	-8.8	142	benign	A	A	unknown	PASS	no	unknown	insulin-like peptide INSL5	22	134
1:67266756	rs549148	dbSNP_83	A/T	A=7399/T=1201	A=3560/T=846	A=10959/T=2047	13.9651/19.2011/15.7389	AA=3191/AT=1017/TT=92	AA=1441/AT=678/TT=84	AA=4632/AT=1695/TT=176	106	INSL5	NM_005478.4	missense	LEU,GLN	50/136	50	149	0	-5.7	113	benign	T	A	unknown	PASS	yes	unknown	insulin-like peptide INSL5	22	134
1:67266802	none	none	A/G	A=2/G=8598	A=0/G=4406	A=2/G=13004	0.0233/0.0/0.0154	AA=0/AG=2/GG=4298	AA=0/AG=0/GG=2203	AA=0/AG=2/GG=6501	109	INSL5	NM_005478.4	missense	TRP,ARG	35/136	35	103	0	-0.9	101	probably-damaging	G	G	unknown	PASS	no	unknown	Insulin-like peptide INSL5 B chain	22	45
1:67266802	none	none	A/G	A=2/G=8598	A=0/G=4406	A=2/G=13004	0.0233/0.0/0.0154	AA=0/AG=2/GG=4298	AA=0/AG=0/GG=2203	AA=0/AG=2/GG=6501	109	INSL5	NM_005478.4	missense	TRP,ARG	35/136	35	103	0	-0.9	101	probably-damaging	G	G	unknown	PASS	no	unknown	insulin-like peptide INSL5	22	134
1:67266805	rs145962489	dbSNP_134	C/T	C=0/T=8600	C=1/T=4405	C=1/T=13005	0.0/0.0227/0.0077	CC=0/CT=0/TT=4300	CC=0/CT=1/TT=2202	CC=0/CT=1/TT=6502	109	INSL5	NM_005478.4	missense	VAL,ILE	34/136	34	100	0	-6.1	29	benign	T	T	unknown	PASS	no	unknown	Insulin-like peptide INSL5 B chain	22	45
1:67266805	rs145962489	dbSNP_134	C/T	C=0/T=8600	C=1/T=4405	C=1/T=13005	0.0/0.0227/0.0077	CC=0/CT=0/TT=4300	CC=0/CT=1/TT=2202	CC=0/CT=1/TT=6502	109	INSL5	NM_005478.4	missense	VAL,ILE	34/136	34	100	0	-6.1	29	benign	T	T	unknown	PASS	no	unknown	insulin-like peptide INSL5	22	134
1:67266823	rs141211720	dbSNP_134	A/G	A=1/G=8599	A=0/G=4406	A=1/G=13005	0.0116/0.0/0.0077	AA=0/AG=1/GG=4299	AA=0/AG=0/GG=2203	AA=0/AG=1/GG=6502	101	INSL5	NM_005478.4	missense	PHE,LEU	28/136	28	82	1	2.5	22	probably-damaging	G	G	unknown	PASS	yes	unknown	Insulin-like peptide INSL5 B chain	22	45
1:67266823	rs141211720	dbSNP_134	A/G	A=1/G=8599	A=0/G=4406	A=1/G=13005	0.0116/0.0/0.0077	AA=0/AG=1/GG=4299	AA=0/AG=0/GG=2203	AA=0/AG=1/GG=6502	101	INSL5	NM_005478.4	missense	PHE,LEU	28/136	28	82	1	2.5	22	probably-damaging	G	G	unknown	PASS	yes	unknown	insulin-like peptide INSL5	22	134
1:67266824	rs146856578	dbSNP_134	A/T	A=1/T=8599	A=0/T=4406	A=1/T=13005	0.0116/0.0/0.0077	AA=0/AT=1/TT=4299	AA=0/AT=0/TT=2203	AA=0/AT=1/TT=6502	101	INSL5	NM_005478.4	missense	SER,ARG	27/136	27	81	1	3.6	110	benign	T	T	unknown	PASS	yes	unknown	Insulin-like peptide INSL5 B chain	22	45
1:67266824	rs146856578	dbSNP_134	A/T	A=1/T=8599	A=0/T=4406	A=1/T=13005	0.0116/0.0/0.0077	AA=0/AT=1/TT=4299	AA=0/AT=0/TT=2203	AA=0/AT=1/TT=6502	101	INSL5	NM_005478.4	missense	SER,ARG	27/136	27	81	1	3.6	110	benign	T	T	unknown	PASS	yes	unknown	insulin-like peptide INSL5	22	134
20:1961018	none	none	T/C	T=1/C=8599	T=0/C=4406	T=1/C=13005	0.0116/0.0/0.0077	TT=0/TC=1/CC=4299	TT=0/TC=0/CC=2203	TT=0/TC=1/CC=6502	107	PDYN	NM_024411.4	missense	GLN,ARG	239/255	239	716	1	5	43	probably-damaging	C	C	unknown	PASS	yes	unknown	leumorphin	225	253
20:1961022	rs112907294	dbSNP_132	C/T	C=0/T=8600	C=45/T=4361	C=45/T=12961	0.0/1.0213/0.346	CC=0/CT=0/TT=4300	CC=0/CT=45/TT=2158	CC=0/CT=45/TT=6458	106	PDYN	NM_024411.4	missense	ALA,THR	238/255	238	712	1	5	58	probably-damaging	T	T	unknown	PASS	yes	unknown	leumorphin	225	253
20:1961022	rs112907294	dbSNP_132	C/T	C=0/T=8600	C=45/T=4361	C=45/T=12961	0.0/1.0213/0.346	CC=0/CT=0/TT=4300	CC=0/CT=45/TT=2158	CC=0/CT=45/TT=6458	106	PDYN	NM_024411.4	missense	ALA,THR	238/255	238	712	1	5	58	probably-damaging	T	T	unknown	PASS	yes	unknown	rimorphin	225	237
20:1961040	none	none	A/G	A=0/G=8600	A=1/G=4405	A=1/G=13005	0.0/0.0227/0.0077	AA=0/AG=0/GG=4300	AA=0/AG=1/GG=2202	AA=0/AG=1/GG=6502	97	PDYN	NM_024411.4	missense	CYS,ARG	232/255	232	694	1	5	180	probably-damaging	G	G	unknown	PASS	no	unknown	leumorphin	225	253
20:1961040	none	none	A/G	A=0/G=8600	A=1/G=4405	A=1/G=13005	0.0/0.0227/0.0077	AA=0/AG=0/GG=4300	AA=0/AG=1/GG=2202	AA=0/AG=1/GG=6502	97	PDYN	NM_024411.4	missense	CYS,ARG	232/255	232	694	1	5	180	probably-damaging	G	G	unknown	PASS	no	unknown	rimorphin	225	237
20:1961096	none	none	T/C	T=1/C=8599	T=0/C=4406	T=1/C=13005	0.0116/0.0/0.0077	TT=0/TC=1/CC=4299	TT=0/TC=0/CC=2203	TT=0/TC=1/CC=6502	108	PDYN	NM_024411.4	missense	HIS,ARG	213/255	213	638	1	5	29	probably-damaging	C	C	unknown	PASS	no	unknown	dynorphin	206	222
20:1961097	rs150455107	dbSNP_134	A/G	A=1/G=8599	A=0/G=4406	A=1/G=13005	0.0116/0.0/0.0077	AA=0/AG=1/GG=4299	AA=0/AG=0/GG=2203	AA=0/AG=1/GG=6502	108	PDYN	NM_024411.4	missense	CYS,ARG	213/255	213	637	1	4	180	probably-damaging	G	G	unknown	PASS	no	unknown	dynorphin	206	222
20:1961099	rs138498390	dbSNP_134	T/C	T=2/C=8598	T=0/C=4406	T=2/C=13004	0.0233/0.0/0.0154	TT=0/TC=2/CC=4298	TT=0/TC=0/CC=2203	TT=0/TC=2/CC=6501	109	PDYN	NM_024411.4	missense	GLN,ARG	212/255	212	635	1	5	43	probably-damaging	C	C	unknown	PASS	yes	unknown	dynorphin	206	222
20:1961108	rs141379855	dbSNP_134	T/C	T=0/C=8600	T=1/C=4405	T=1/C=13005	0.0/0.0227/0.0077	TT=0/TC=0/CC=4300	TT=0/TC=1/CC=2202	TT=0/TC=1/CC=6502	111	PDYN	NM_024411.4	missense	ASP,GLY	209/255	209	626	1	5	94	probably-damaging	C	C	unknown	PASS	no	unknown	dynorphin	206	222
20:1961195	none	none	G/C	G=1/C=8599	G=0/C=4406	G=1/C=13005	0.0116/0.0/0.0077	GG=0/GC=1/CC=4299	GG=0/GC=0/CC=2203	GG=0/GC=1/CC=6502	102	PDYN	NM_024411.4	missense	PRO,ARG	180/255	180	539	1	4.7	103	probably-damaging	C	C	unknown	PASS	no	unknown	beta-neoendorphin	174	182
20:1961196	none	none	A/G	A=1/G=8599	A=0/G=4406	A=1/G=13005	0.0116/0.0/0.0077	AA=0/AG=1/GG=4299	AA=0/AG=0/GG=2203	AA=0/AG=1/GG=6502	101	PDYN	NM_024411.4	missense	CYS,ARG	180/255	180	538	1	4.7	180	probably-damaging	G	G	unknown	PASS	no	unknown	beta-neoendorphin	174	182
20:3025167	rs61729221	dbSNP_129	A/G	A=0/G=8600	A=1/G=4405	A=1/G=13005	0.0/0.0227/0.0077	AA=0/AG=0/GG=4300	AA=0/AG=1/GG=2202	AA=0/AG=1/GG=6502	53	GNRH2	NM_001501.1	missense	GLN,ARG	36/121	36	107	0	-0.1	43	probably-damaging	G	A	unknown	PASS	no	unknown	progonadoliberin-2 isoform a	36	119
20:3025200	rs144578841	dbSNP_134	T/C	T=0/C=8600	T=8/C=4398	T=8/C=12998	0.0/0.1816/0.0615	TT=0/TC=0/CC=4300	TT=0/TC=8/CC=2195	TT=0/TC=8/CC=6495	40	GNRH2	NM_001501.1	missense	VAL,ALA	47/121	47	140	0	0.7	64	probably-damaging	C	C	unknown	PASS	yes	unknown	progonadoliberin-2 isoform a	36	119
20:3025206	rs147904038	dbSNP_134	C/G	C=0/G=8600	C=1/G=4405	C=1/G=13005	0.0/0.0227/0.0077	CC=0/CG=0/GG=4300	CC=0/CG=1/GG=2202	CC=0/CG=1/GG=6502	37	GNRH2	NM_001501.1	missense	THR,ARG	49/121	49	146	0	2.5	71	possibly-damaging	G	G	unknown	PASS	no	unknown	progonadoliberin-2 isoform a	36	119
20:3025214	rs139945847	dbSNP_134	A/G	A=1/G=8599	A=0/G=4404	A=1/G=13003	0.0116/0.0/0.0077	AA=0/AG=1/GG=4299	AA=0/AG=0/GG=2202	AA=0/AG=1/GG=6501	33	GNRH2	NM_001501.1	missense-near-splice	ARG,GLY	52/121	52	154	0	1	125	probably-damaging	G	G	unknown	PASS	no	unknown	progonadoliberin-2 isoform a	36	119
20:3025330	rs61729220	dbSNP_129	A/G	A=8/G=8590	A=104/G=4296	A=112/G=12886	0.093/2.3636/0.8617	AA=0/AG=8/GG=4291	AA=3/AG=98/GG=2099	AA=3/AG=106/GG=6390	33	GNRH2	NM_001501.1	missense	THR,ALA	54/121	54	160	0	-1.6	58	benign	G	G	unknown	PASS	yes	unknown	progonadoliberin-2 isoform a	36	119
20:3025358	none	none	C/T	C=2/T=8592	C=0/T=4404	C=2/T=12996	0.0233/0.0/0.0154	CC=0/CT=2/TT=4295	CC=0/CT=0/TT=2202	CC=0/CT=2/TT=6497	31	GNRH2	NM_001501.1	missense	ALA,VAL	63/121	63	188	0	-9.4	64	benign	T	T	unknown	PASS	no	unknown	progonadoliberin-2 isoform a	36	119
20:3025390	rs149080192	dbSNP_134	G/C	G=0/C=8600	G=1/C=4401	G=1/C=13001	0.0/0.0227/0.0077	GG=0/GC=0/CC=4300	GG=0/GC=1/CC=2200	GG=0/GC=1/CC=6500	35	GNRH2	NM_001501.1	missense	VAL,LEU	74/121	74	220	0.1	2.3	32	possibly-damaging	C	C	unknown	PASS	no	unknown	progonadoliberin-2 isoform a	36	119
20:3025404	none	none	G/C	G=1/C=8599	G=0/C=4404	G=1/C=13003	0.0116/0.0/0.0077	GG=0/GC=1/CC=4299	GG=0/GC=0/CC=2202	GG=0/GC=1/CC=6501	35	GNRH2	NM_001501.1	missense	GLU,ASP	78/121	78	234	0	0.9	45	benign	C	A	unknown	PASS	no	unknown	progonadoliberin-2 isoform a	36	119
20:3025405	none	none	A/G	A=6/G=8594	A=0/G=4404	A=6/G=12998	0.0698/0.0/0.0461	AA=0/AG=6/GG=4294	AA=0/AG=0/GG=2202	AA=0/AG=6/GG=6496	34	GNRH2	NM_001501.1	missense	ASN,ASP	79/121	79	235	0	-0.9	23	probably-damaging	G	G	unknown	PASS	yes	unknown	progonadoliberin-2 isoform a	36	119
20:3025472	rs143210713	dbSNP_134	A/G	A=1/G=8597	A=1/G=4405	A=2/G=13002	0.0116/0.0227/0.0154	AA=0/AG=1/GG=4298	AA=0/AG=1/GG=2202	AA=0/AG=2/GG=6500	29	GNRH2	NM_001501.1	missense	GLN,ARG	101/121	101	302	0	-0.6	43	benign	G	G	unknown	PASS	no	unknown	progonadoliberin-2 isoform a	36	119
20:3052923	none	none	T/G	T=0/G=7950	T=1/G=4003	T=1/G=11953	0.0/0.025/0.0084	TT=0/TG=0/GG=3975	TT=0/TG=1/GG=2001	TT=0/TG=1/GG=5976	9	OXT	NM_000915.2	coding-synonymous-near-splice	none	107/126	107	321	0	-8.9	NA	unknown	G	G	unknown	PASS	no	unknown	neurophysin I	31	123
20:3052924	none	none	T/G	T=0/G=7950	T=1/G=4003	T=1/G=11953	0.0/0.025/0.0084	TT=0/TG=0/GG=3975	TT=0/TG=1/GG=2001	TT=0/TG=1/GG=5976	9	OXT	NM_000915.2	missense-near-splice	TYR,ASP	108/126	108	322	0.8	4.4	160	probably-damaging	G	G	unknown	PASS	no	unknown	neurophysin I	31	123
20:3063700	rs5195	dbSNP_52	A/G	A=0/G=7410	A=9/G=3529	A=9/G=10939	0.0/0.2544/0.0822	AA=0/AG=0/GG=3705	AA=0/AG=9/GG=1760	AA=0/AG=9/GG=5465	6	AVP	NM_000490.4	missense	LEU,PRO	82/165	82	245	1	2.6	98	probably-damaging	G	G	unknown	PASS	no	unknown	neurophysin 2	31	123
20:3063715	none	none	A/T	A=0/T=7840	A=35/T=3869	A=35/T=11709	0.0/0.8965/0.298	AA=0/AT=0/TT=3920	AA=0/AT=35/TT=1917	AA=0/AT=35/TT=5837	6	AVP	NM_000490.4	missense	VAL,GLU	77/165	77	230	1	4.6	121	probably-damaging	T	T	unknown	PASS	no	unknown	neurophysin 2	31	123
20:3065216	rs147447861	dbSNP_134	C/G	C=0/G=8600	C=4/G=4402	C=4/G=13002	0.0/0.0908/0.0308	CC=0/CG=0/GG=4300	CC=0/CG=4/GG=2199	CC=0/CG=4/GG=6499	112	AVP	NM_000490.4	missense	GLU,ASP	35/165	35	105	0.7	1.3	45	probably-damaging	G	G	unknown	PASS	yes	unknown	neurophysin 2	31	123
20:3065244	rs142886338	dbSNP_134	A/G	A=1/G=8599	A=0/G=4406	A=1/G=13005	0.0116/0.0/0.0077	AA=0/AG=1/GG=4299	AA=0/AG=0/GG=2203	AA=0/AG=1/GG=6502	114	AVP	NM_000490.4	missense	LEU,PRO	26/165	26	77	1	5.5	98	probably-damaging	G	G	unknown	PASS	no	unknown	arginine vasopressin	19	27
20:32848309	rs150347576	dbSNP_134	A/C	A=1/C=8599	A=2/C=4404	A=3/C=13003	0.0116/0.0454/0.0231	AA=0/AC=1/CC=4299	AA=0/AC=2/CC=2201	AA=0/AC=3/CC=6500	153	ASIP	NM_001672.2	missense	LYS,ASN	43/133	43	129	0.1	2.2	94	benign	C	C	unknown	PASS	yes	unknown	agouti-signaling protein	22	131
20:32850639	rs138013399	dbSNP_134	T/G	T=1/G=8599	T=0/G=4406	T=1/G=13005	0.0116/0.0/0.0077	TT=0/TG=1/GG=4299	TT=0/TG=0/GG=2203	TT=0/TG=1/GG=6502	119	ASIP	NM_001672.2	coding-synonymous-near-splice	none	54/133	54	162	0.6	-6.8	NA	unknown	G	G	unknown	PASS	no	unknown	agouti-signaling protein	22	131
20:32856804	none	none	A/C	A=0/C=8564	A=2/C=4374	A=2/C=12938	0.0/0.0457/0.0155	AA=0/AC=0/CC=4282	AA=0/AC=2/CC=2186	AA=0/AC=2/CC=6468	11	ASIP	NM_001672.2	missense	ASP,ALA	77/133	77	230	1	4.6	126	possibly-damaging	C	C	unknown	PASS	no	unknown	agouti-signaling protein	22	131
20:57876699	rs141776410	dbSNP_134	A/G	A=1/G=8599	A=0/G=4406	A=1/G=13005	0.0116/0.0/0.0077	AA=0/AG=1/GG=4299	AA=0/AG=0/GG=2203	AA=0/AG=1/GG=6502	113	EDN3	NM_000114.2	missense	HIS,ARG	96/239	96	287	1	4.8	29	probably-damaging	G	G	unknown	PASS	no	unknown	endothelin-3 isoform 1	96	116
20:57876699	rs141776410	dbSNP_134	A/G	A=1/G=8599	A=0/G=4406	A=1/G=13005	0.0116/0.0/0.0077	AA=0/AG=1/GG=4299	AA=0/AG=0/GG=2203	AA=0/AG=1/GG=6502	113	EDN3	NM_207032.1	missense	HIS,ARG	96/220	96	287	1	4.8	29	probably-damaging	G	G	unknown	PASS	no	unknown	endothelin-3 isoform 2	96	116
2:101096959	none	none	T/G	T=0/G=8600	T=1/G=4405	T=1/G=13005	0.0/0.0227/0.0077	TT=0/TG=0/GG=4300	TT=0/TG=1/GG=2202	TT=0/TG=1/GG=6502	118	NMS	NM_001011717.1	missense-near-splice	VAL,GLY	113/154	113	338	0	-3.6	109	benign	G	G	unknown	PASS	no	unknown	neuromedin-S	108	140
2:101097598	none	none	T/C	T=2/C=8598	T=0/C=4406	T=2/C=13004	0.0233/0.0/0.0154	TT=0/TC=2/CC=4298	TT=0/TC=0/CC=2203	TT=0/TC=2/CC=6501	265	NMS	NM_001011717.1	missense	VAL,ALA	128/154	128	383	0	1.9	64	possibly-damaging	C	C	unknown	PASS	no	unknown	neuromedin-S	108	140
2:101097609	rs142655356	dbSNP_134	T/C	T=1/C=8599	T=0/C=4406	T=1/C=13005	0.0116/0.0/0.0077	TT=0/TC=1/CC=4299	TT=0/TC=0/CC=2203	TT=0/TC=1/CC=6502	285	NMS	NM_001011717.1	stop-gained	stop,ARG	132/154	132	394	0	-1.8	NA	unknown	C	C	unknown	PASS	yes	unknown	neuromedin-S	108	140
2:101097618	rs141244263	dbSNP_134	C/T	C=1/T=8599	C=0/T=4406	C=1/T=13005	0.0116/0.0/0.0077	CC=0/CT=1/TT=4299	CC=0/CT=0/TT=2203	CC=0/CT=1/TT=6502	284	NMS	NM_001011717.1	missense	LEU,PHE	135/154	135	403	1	4.9	22	possibly-damaging	T	T	unknown	PASS	yes	unknown	neuromedin-S	108	140
2:101098740	rs139519598	dbSNP_134	T/C	T=0/C=8600	T=2/C=4404	T=2/C=13004	0.0/0.0454/0.0154	TT=0/TC=0/CC=4300	TT=0/TC=2/CC=2201	TT=0/TC=2/CC=6501	201	NMS	NM_001011717.1	missense-near-splice	LEU,PRO	139/154	139	416	1	3.2	98	probably-damaging	C	C	unknown	PASS	no	unknown	neuromedin-S	108	140
2:25383970	rs145696771	dbSNP_134	T/C	T=1/C=8599	T=0/C=4406	T=1/C=13005	0.0116/0.0/0.0077	TT=0/TC=1/CC=4299	TT=0/TC=0/CC=2203	TT=0/TC=1/CC=6502	43	POMC	NM_000939.2	missense	THR,ALA	262/268	262	784	1	4.4	58	possibly-damaging	C	C	unknown	PASS	no	unknown	beta-endorphin	236	266
2:25383970	rs145696771	dbSNP_134	T/C	T=1/C=8599	T=0/C=4406	T=1/C=13005	0.0116/0.0/0.0077	TT=0/TC=1/CC=4299	TT=0/TC=0/CC=2203	TT=0/TC=1/CC=6502	43	POMC	NM_000939.2	missense	THR,ALA	262/268	262	784	1	4.4	58	possibly-damaging	C	C	unknown	PASS	no	unknown	beta-endorphin (1-27)	236	262
2:25383970	rs145696771	dbSNP_134	T/C	T=1/C=8599	T=0/C=4406	T=1/C=13005	0.0116/0.0/0.0077	TT=0/TC=1/CC=4299	TT=0/TC=0/CC=2203	TT=0/TC=1/CC=6502	43	POMC	NM_000939.2	missense	THR,ALA	262/268	262	784	1	4.4	58	possibly-damaging	C	C	unknown	PASS	no	unknown	lipotropin beta	178	266
2:25384086	rs150343979	dbSNP_134	G/A	G=0/A=8600	G=3/A=4403	G=3/A=13003	0.0/0.0681/0.0231	GG=0/GA=0/AA=4300	GG=0/GA=3/AA=2200	GG=0/GA=3/AA=6500	35	POMC	NM_000939.2	missense	THR,MET	223/268	223	668	0.8	3.9	81	possibly-damaging	A	A	unknown	PASS	yes	unknown	lipotropin beta	178	266
2:25384086	rs150343979	dbSNP_134	G/A	G=0/A=8600	G=3/A=4403	G=3/A=13003	0.0/0.0681/0.0231	GG=0/GA=0/AA=4300	GG=0/GA=3/AA=2200	GG=0/GA=3/AA=6500	35	POMC	NM_000939.2	missense	THR,MET	223/268	223	668	0.8	3.9	81	possibly-damaging	A	A	unknown	PASS	yes	unknown	lipotropin gamma	178	233
2:25384086	rs150343979	dbSNP_134	G/A	G=0/A=8600	G=3/A=4403	G=3/A=13003	0.0/0.0681/0.0231	GG=0/GA=0/AA=4300	GG=0/GA=3/AA=2200	GG=0/GA=3/AA=6500	35	POMC	NM_000939.2	missense	THR,MET	223/268	223	668	0.8	3.9	81	possibly-damaging	A	A	unknown	PASS	yes	unknown	melanotropin beta	216	233
2:25384092	rs149540566	dbSNP_134	C/T	C=15/T=8585	C=2/T=4404	C=17/T=12989	0.1744/0.0454/0.1307	CC=0/CT=15/TT=4285	CC=0/CT=2/TT=2201	CC=0/CT=17/TT=6486	32	POMC	NM_000939.2	missense	CYS,TYR	221/268	221	662	0.6	3.9	194	probably-damaging	T	T	unknown	PASS	yes	unknown	lipotropin beta	178	266
2:25384092	rs149540566	dbSNP_134	C/T	C=15/T=8585	C=2/T=4404	C=17/T=12989	0.1744/0.0454/0.1307	CC=0/CT=15/TT=4285	CC=0/CT=2/TT=2201	CC=0/CT=17/TT=6486	32	POMC	NM_000939.2	missense	CYS,TYR	221/268	221	662	0.6	3.9	194	probably-damaging	T	T	unknown	PASS	yes	unknown	lipotropin gamma	178	233
2:25384092	rs149540566	dbSNP_134	C/T	C=15/T=8585	C=2/T=4404	C=17/T=12989	0.1744/0.0454/0.1307	CC=0/CT=15/TT=4285	CC=0/CT=2/TT=2201	CC=0/CT=17/TT=6486	32	POMC	NM_000939.2	missense	CYS,TYR	221/268	221	662	0.6	3.9	194	probably-damaging	T	T	unknown	PASS	yes	unknown	melanotropin beta	216	233
2:25384113	rs80326661	dbSNP_131	C/T	C=62/T=8538	C=6/T=4400	C=68/T=12938	0.7209/0.1362/0.5228	CC=0/CT=62/TT=4238	CC=0/CT=6/TT=2197	CC=0/CT=68/TT=6435	25	POMC	NM_000939.2	missense	GLY,GLU	214/268	214	641	0.3	-2.6	98	possibly-damaging	T	T	unknown	PASS	yes	unknown	lipotropin beta	178	266
2:25384113	rs80326661	dbSNP_131	C/T	C=62/T=8538	C=6/T=4400	C=68/T=12938	0.7209/0.1362/0.5228	CC=0/CT=62/TT=4238	CC=0/CT=6/TT=2197	CC=0/CT=68/TT=6435	25	POMC	NM_000939.2	missense	GLY,GLU	214/268	214	641	0.3	-2.6	98	possibly-damaging	T	T	unknown	PASS	yes	unknown	lipotropin gamma	178	233
2:25384133	none	none	C/G	C=1/G=8599	C=0/G=4406	C=1/G=13005	0.0116/0.0/0.0077	CC=0/CG=1/GG=4299	CC=0/CG=0/GG=2203	CC=0/CG=1/GG=6502	21	POMC	NM_000939.2	missense	GLN,HIS	207/268	207	621	0	-3.5	24	benign	G	G	unknown	PASS	no	unknown	lipotropin beta	178	266
2:25384133	none	none	C/G	C=1/G=8599	C=0/G=4406	C=1/G=13005	0.0116/0.0/0.0077	CC=0/CG=1/GG=4299	CC=0/CG=0/GG=2203	CC=0/CG=1/GG=6502	21	POMC	NM_000939.2	missense	GLN,HIS	207/268	207	621	0	-3.5	24	benign	G	G	unknown	PASS	no	unknown	lipotropin gamma	178	233
2:25384138	none	none	A/C	A=7/C=8593	A=0/C=4406	A=7/C=12999	0.0814/0.0/0.0538	AA=0/AC=7/CC=4293	AA=0/AC=0/CC=2203	AA=0/AC=7/CC=6496	20	POMC	NM_000939.2	stop-gained	stop,GLU	206/268	206	616	1	4.7	NA	unknown	C	C	unknown	PASS	yes	unknown	lipotropin beta	178	266
2:25384138	none	none	A/C	A=7/C=8593	A=0/C=4406	A=7/C=12999	0.0814/0.0/0.0538	AA=0/AC=7/CC=4293	AA=0/AC=0/CC=2203	AA=0/AC=7/CC=6496	20	POMC	NM_000939.2	stop-gained	stop,GLU	206/268	206	616	1	4.7	NA	unknown	C	C	unknown	PASS	yes	unknown	lipotropin gamma	178	233
2:25384150	rs139849371	dbSNP_134	A/G	A=1/G=8595	A=0/G=4400	A=1/G=12995	0.0116/0.0/0.0077	AA=0/AG=1/GG=4297	AA=0/AG=0/GG=2200	AA=0/AG=1/GG=6497	17	POMC	NM_000939.2	stop-gained	stop,GLN	202/268	202	604	0	-0.1	NA	unknown	G	G	unknown	PASS	no	unknown	lipotropin beta	178	266
2:25384150	rs139849371	dbSNP_134	A/G	A=1/G=8595	A=0/G=4400	A=1/G=12995	0.0116/0.0/0.0077	AA=0/AG=1/GG=4297	AA=0/AG=0/GG=2200	AA=0/AG=1/GG=6497	17	POMC	NM_000939.2	stop-gained	stop,GLN	202/268	202	604	0	-0.1	NA	unknown	G	G	unknown	PASS	no	unknown	lipotropin gamma	178	233
2:25384171	rs141309351	dbSNP_134	T/C	T=0/C=8592	T=39/C=4359	T=39/C=12951	0.0/0.8868/0.3002	TT=0/TC=0/CC=4296	TT=0/TC=39/CC=2160	TT=0/TC=39/CC=6456	14	POMC	NM_000939.2	missense	THR,ALA	195/268	195	583	0	0.2	58	benign	C	C	unknown	PASS	no	unknown	lipotropin beta	178	266
2:25384171	rs141309351	dbSNP_134	T/C	T=0/C=8592	T=39/C=4359	T=39/C=12951	0.0/0.8868/0.3002	TT=0/TC=0/CC=4296	TT=0/TC=39/CC=2160	TT=0/TC=39/CC=6456	14	POMC	NM_000939.2	missense	THR,ALA	195/268	195	583	0	0.2	58	benign	C	C	unknown	PASS	no	unknown	lipotropin gamma	178	233
2:25384320	rs45463492	dbSNP_127	T/C	T=0/C=8520	T=1/C=4363	T=1/C=12883	0.0/0.0229/0.0078	TT=0/TC=0/CC=4260	TT=0/TC=1/CC=2181	TT=0/TC=1/CC=6441	11	POMC	NM_000939.2	missense	HIS,ARG	145/268	145	434	1	4.9	29	probably-damaging	C	C	unknown	PASS	no	unknown	adrenocorticotropin	137	175
2:25384320	rs45463492	dbSNP_127	T/C	T=0/C=8520	T=1/C=4363	T=1/C=12883	0.0/0.0229/0.0078	TT=0/TC=0/CC=4260	TT=0/TC=1/CC=2181	TT=0/TC=1/CC=6441	11	POMC	NM_000939.2	missense	HIS,ARG	145/268	145	434	1	4.9	29	probably-damaging	C	C	unknown	PASS	no	unknown	melanotropin alpha	137	149
2:25384325	none	none	C/G	C=6/G=8512	C=0/G=4358	C=6/G=12870	0.0704/0.0/0.0466	CC=0/CG=6/GG=4253	CC=0/CG=0/GG=2179	CC=0/CG=6/GG=6432	11	POMC	NM_000939.2	missense	GLN,HIS	143/268	143	429	1	3.3	24	probably-damaging	G	G	unknown	PASS	no	unknown	adrenocorticotropin	137	175
2:25384325	none	none	C/G	C=6/G=8512	C=0/G=4358	C=6/G=12870	0.0704/0.0/0.0466	CC=0/CG=6/GG=4253	CC=0/CG=0/GG=2179	CC=0/CG=6/GG=6432	11	POMC	NM_000939.2	missense	GLN,HIS	143/268	143	429	1	3.3	24	probably-damaging	G	G	unknown	PASS	no	unknown	melanotropin alpha	137	149
2:25384327	none	none	A/G	A=1/G=8517	A=0/G=4358	A=1/G=12875	0.0117/0.0/0.0078	AA=0/AG=1/GG=4258	AA=0/AG=0/GG=2179	AA=0/AG=1/GG=6437	11	POMC	NM_000939.2	missense	TYR,HIS	143/268	143	427	1	5.2	83	probably-damaging	G	G	unknown	PASS	no	unknown	adrenocorticotropin	137	175
2:25384327	none	none	A/G	A=1/G=8517	A=0/G=4358	A=1/G=12875	0.0117/0.0/0.0078	AA=0/AG=1/GG=4258	AA=0/AG=0/GG=2179	AA=0/AG=1/GG=6437	11	POMC	NM_000939.2	missense	TYR,HIS	143/268	143	427	1	5.2	83	probably-damaging	G	G	unknown	PASS	no	unknown	melanotropin alpha	137	149
2:25384360	rs8192606	dbSNP_117	C/G	C=15/G=8345	C=1/G=4199	C=16/G=12544	0.1794/0.0238/0.1274	CC=0/CG=15/GG=4165	CC=0/CG=1/GG=2099	CC=0/CG=16/GG=6264	8	POMC	NM_000939.2	missense	ALA,PRO	132/268	132	394	0.9	3.8	27	benign	G	G	unknown	PASS	no	unknown	joining peptide	104	133
2:25384468	none	none	A/C	A=0/C=7312	A=1/C=3617	A=1/C=10929	0.0/0.0276/0.0091	AA=0/AC=0/CC=3656	AA=0/AC=1/CC=1808	AA=0/AC=1/CC=5464	5	POMC	NM_000939.2	missense	CYS,GLY	96/268	96	286	0	-1.3	159	probably-damaging	C	T	unknown	PASS	no	unknown	N-terminal peptide	26	101
2:25384493	none	none	T/G	T=1/G=7165	T=30/G=3526	T=31/G=10691	0.014/0.8436/0.2891	TT=0/TG=1/GG=3582	TT=0/TG=30/GG=1748	TT=0/TG=31/GG=5330	6	POMC	NM_000939.2	missense	LEU,PHE	87/268	87	261	1	-2.5	22	probably-damaging	G	G	unknown	PASS	yes	unknown	N-terminal peptide	26	101
2:25384493	none	none	T/G	T=1/G=7165	T=30/G=3526	T=31/G=10691	0.014/0.8436/0.2891	TT=0/TG=1/GG=3582	TT=0/TG=30/GG=1748	TT=0/TG=31/GG=5330	6	POMC	NM_000939.2	missense	LEU,PHE	87/268	87	261	1	-2.5	22	probably-damaging	G	G	unknown	PASS	yes	unknown	melanotropin gamma	76	86
2:25384596	rs28932470	dbSNP_125	C/T	C=3/T=7319	C=7/T=3623	C=10/T=10942	0.041/0.1928/0.0913	CC=0/CT=3/TT=3658	CC=0/CT=7/TT=1808	CC=0/CT=10/TT=5466	9	POMC	NM_000939.2	missense	GLY,ASP	53/268	53	158	1	2.7	94	probably-damaging	T	T	unknown	PASS	yes	unknown	N-terminal peptide	26	101
2:25387515	rs150178677	dbSNP_134	T/G	T=0/G=8600	T=1/G=4405	T=1/G=13005	0.0/0.0227/0.0077	TT=0/TG=0/GG=4300	TT=0/TG=1/GG=2202	TT=0/TG=1/GG=6502	98	POMC	NM_000939.2	missense	MET,LEU	43/268	43	127	1	4.4	15	probably-damaging	G	G	unknown	PASS	no	unknown	N-terminal peptide	26	101
3:10328457	none	none	T/C	T=1/C=8599	T=0/C=4406	T=1/C=13005	0.0116/0.0/0.0077	TT=0/TC=1/CC=4299	TT=0/TC=0/CC=2203	TT=0/TC=1/CC=6502	62	GHRL	NM_001134945.1	missense	ILE,VAL	76/105	76	226	1	3.9	29	benign	C	C	unknown	PASS	no	unknown	obestatin	62	84
3:10328465	none	none	G/A	G=1/A=8599	G=0/A=4406	G=1/A=13005	0.0116/0.0/0.0077	GG=0/GA=1/AA=4299	GG=0/GA=0/AA=2203	GG=0/GA=1/AA=6502	60	GHRL	NM_001134945.1	missense	PRO,LEU	73/105	73	218	1	4.8	98	probably-damaging	A	A	unknown	PASS	no	unknown	obestatin	62	84
3:10328483	none	none	G/A	G=0/A=8600	G=3/A=4403	G=3/A=13003	0.0/0.0681/0.0231	GG=0/GA=0/AA=4300	GG=0/GA=3/AA=2200	GG=0/GA=3/AA=6500	52	GHRL	NM_001134945.1	missense	SER,PHE	67/105	67	200	1	4.8	155	probably-damaging	A	A	unknown	PASS	yes	unknown	obestatin	62	84
3:10331447	rs139997338	dbSNP_134	T/C	T=1/C=8599	T=10/C=4396	T=11/C=12995	0.0116/0.227/0.0846	TT=0/TC=1/CC=4299	TT=0/TC=10/CC=2193	TT=0/TC=11/CC=6492	143	GHRL	NM_001134945.1	missense-near-splice	GLN,ARG	62/105	62	185	0.1	-3.5	43	benign	C	C	unknown	PASS	yes	unknown	obestatin	62	84
3:129694771	rs143074831	dbSNP_134	T/G	T=1/G=8599	T=0/G=4400	T=1/G=12999	0.0116/0.0/0.0077	TT=0/TG=1/GG=4299	TT=0/TG=0/GG=2200	TT=0/TG=1/GG=6499	18	TRH	NM_007117.3	stop-gained	stop,GLU	38/243	38	112	0	2.5	NA	unknown	G	G	unknown	PASS	no	unknown	prothyroliberin	24	241
3:129694781	none	none	T/G	T=1/G=8599	T=0/G=4404	T=1/G=13003	0.0116/0.0/0.0077	TT=0/TG=1/GG=4299	TT=0/TG=0/GG=2202	TT=0/TG=1/GG=6501	20	TRH	NM_007117.3	missense	VAL,GLY	41/243	41	122	0.2	-0.8	109	probably-damaging	G	G	unknown	PASS	no	unknown	prothyroliberin	24	241
3:129694868	none	none	T/C	T=0/C=8590	T=1/C=4399	T=1/C=12989	0.0/0.0227/0.0077	TT=0/TC=0/CC=4295	TT=0/TC=1/CC=2199	TT=0/TC=1/CC=6494	17	TRH	NM_007117.3	missense	PHE,SER	70/243	70	209	0.1	2.2	155	possibly-damaging	C	C	unknown	PASS	no	unknown	prothyroliberin	24	241
3:129695577	none	none	T/C	T=1/C=8599	T=0/C=4406	T=1/C=13005	0.0116/0.0/0.0077	TT=0/TC=1/CC=4299	TT=0/TC=0/CC=2203	TT=0/TC=1/CC=6502	61	TRH	NM_007117.3	missense	CYS,ARG	83/243	83	247	1	4	180	probably-damaging	C	C	unknown	PASS	no	unknown	prothyroliberin	24	241
3:129695578	rs61740106	dbSNP_129	A/G	A=7/G=8593	A=136/G=4270	A=143/G=12863	0.0814/3.0867/1.0995	AA=0/AG=7/GG=4293	AA=1/AG=134/GG=2068	AA=1/AG=141/GG=6361	60	TRH	NM_007117.3	missense	HIS,ARG	83/243	83	248	1	5	29	probably-damaging	G	G	unknown	PASS	yes	unknown	prothyroliberin	24	241
3:129695609	rs145087533	dbSNP_134	T/G	T=0/G=8600	T=1/G=4405	T=1/G=13005	0.0/0.0227/0.0077	TT=0/TG=0/GG=4300	TT=0/TG=1/GG=2202	TT=0/TG=1/GG=6502	51	TRH	NM_007117.3	missense	ASP,GLU	93/243	93	279	0	-8.5	45	possibly-damaging	G	G	unknown	PASS	no	unknown	prothyroliberin	24	241
3:129695619	rs139025700	dbSNP_134	C/G	C=0/G=8600	C=1/G=4405	C=1/G=13005	0.0/0.0227/0.0077	CC=0/CG=0/GG=4300	CC=0/CG=1/GG=2202	CC=0/CG=1/GG=6502	50	TRH	NM_007117.3	missense	LEU,VAL	97/243	97	289	0	0.9	32	benign	G	G	unknown	PASS	no	unknown	prothyroliberin	24	241
3:129695663	none	none	G/C	G=1/C=8599	G=0/C=4406	G=1/C=13005	0.0116/0.0/0.0077	GG=0/GC=1/CC=4299	GG=0/GC=0/CC=2203	GG=0/GC=1/CC=6502	55	TRH	NM_007117.3	missense	GLN,HIS	111/243	111	333	1	1.9	24	benign	C	C	unknown	PASS	no	unknown	prothyroliberin	24	241
3:129695668	none	none	T/G	T=1/G=8599	T=0/G=4406	T=1/G=13005	0.0116/0.0/0.0077	TT=0/TG=1/GG=4299	TT=0/TG=0/GG=2203	TT=0/TG=1/GG=6502	55	TRH	NM_007117.3	missense	LEU,ARG	113/243	113	338	1	5	102	probably-damaging	G	G	unknown	PASS	no	unknown	prothyroliberin	24	241
3:129695670	none	none	T/C	T=1/C=8599	T=0/C=4406	T=1/C=13005	0.0116/0.0/0.0077	TT=0/TC=1/CC=4299	TT=0/TC=0/CC=2203	TT=0/TC=1/CC=6502	56	TRH	NM_007117.3	stop-gained	stop,GLN	114/243	114	340	1	5	NA	unknown	C	C	unknown	PASS	no	unknown	prothyroliberin	24	241
3:129695682	rs142218332	dbSNP_134	T/C	T=0/C=8600	T=1/C=4405	T=1/C=13005	0.0/0.0227/0.0077	TT=0/TC=0/CC=4300	TT=0/TC=1/CC=2202	TT=0/TC=1/CC=6502	58	TRH	NM_007117.3	stop-gained	stop,ARG	118/243	118	352	1	4	NA	unknown	C	C	unknown	PASS	no	unknown	prothyroliberin	24	241
3:129695730	rs138139186	dbSNP_134	T/C	T=0/C=8600	T=2/C=4404	T=2/C=13004	0.0/0.0454/0.0154	TT=0/TC=0/CC=4300	TT=0/TC=2/CC=2201	TT=0/TC=2/CC=6501	63	TRH	NM_007117.3	missense	TRP,ARG	134/243	134	400	1	-0.6	101	benign	C	C	unknown	PASS	no	unknown	prothyroliberin	24	241
3:129695737	none	none	G/A	G=0/A=8600	G=1/A=4405	G=1/A=13005	0.0/0.0227/0.0077	GG=0/GA=0/AA=4300	GG=0/GA=1/AA=2202	GG=0/GA=1/AA=6502	61	TRH	NM_007117.3	missense	ARG,HIS	136/243	136	407	1	4.4	29	probably-damaging	A	A	unknown	PASS	no	unknown	prothyroliberin	24	241
3:129695748	none	none	T/C	T=2/C=8598	T=0/C=4406	T=2/C=13004	0.0233/0.0/0.0154	TT=0/TC=2/CC=4298	TT=0/TC=0/CC=2203	TT=0/TC=2/CC=6501	56	TRH	NM_007117.3	missense	CYS,ARG	140/243	140	418	1	3.5	180	probably-damaging	C	C	unknown	PASS	no	unknown	prothyroliberin	24	241
3:129695779	rs149600182	dbSNP_134	C/A	C=0/A=8600	C=1/A=4405	C=1/A=13005	0.0/0.0227/0.0077	CC=0/CA=0/AA=4300	CC=0/CA=1/AA=2202	CC=0/CA=1/AA=6502	45	TRH	NM_007117.3	missense	THR,LYS	150/243	150	449	0.9	2.6	78	probably-damaging	A	A	unknown	PASS	no	unknown	prothyroliberin	24	241
3:129695787	none	none	A/C	A=1/C=8599	A=0/C=4406	A=1/C=13005	0.0116/0.0/0.0077	AA=0/AC=1/CC=4299	AA=0/AC=0/CC=2203	AA=0/AC=1/CC=6502	42	TRH	NM_007117.3	missense	ASN,HIS	153/243	153	457	1	5.1	68	probably-damaging	C	C	unknown	PASS	no	unknown	prothyroliberin	24	241
3:129695809	rs144286314	dbSNP_134	T/A	T=1/A=8599	T=0/A=4406	T=1/A=13005	0.0116/0.0/0.0077	TT=0/TA=1/AA=4299	TT=0/TA=0/AA=2203	TT=0/TA=1/AA=6502	37	TRH	NM_007117.3	missense	VAL,ASP	160/243	160	479	0	2.7	152	probably-damaging	A	A	unknown	PASS	no	unknown	prothyroliberin	24	241
3:129695883	none	none	T/C	T=1/C=8597	T=0/C=4406	T=1/C=13003	0.0116/0.0/0.0077	TT=0/TC=1/CC=4298	TT=0/TC=0/CC=2203	TT=0/TC=1/CC=6501	31	TRH	NM_007117.3	missense	CYS,ARG	185/243	185	553	1	4.7	180	probably-damaging	C	C	unknown	PASS	no	unknown	prothyroliberin	24	241
3:129695892	rs147002606	dbSNP_134	T/C	T=0/C=8598	T=2/C=4402	T=2/C=13000	0.0/0.0454/0.0154	TT=0/TC=0/CC=4299	TT=0/TC=2/CC=2200	TT=0/TC=2/CC=6499	29	TRH	NM_007117.3	missense	SER,PRO	188/243	188	562	1	4.7	74	probably-damaging	C	C	unknown	PASS	no	unknown	prothyroliberin	24	241
3:129695893	rs35004321	dbSNP_126	T/C	T=16/C=8582	T=26/C=4378	T=42/C=12960	0.1861/0.5904/0.323	TT=0/TC=16/CC=4283	TT=0/TC=26/CC=2176	TT=0/TC=42/CC=6459	29	TRH	NM_007117.3	missense	LEU,PRO	188/243	188	563	0.9	3.8	98	probably-damaging	C	C	unknown	PASS	yes	unknown	prothyroliberin	24	241
3:129695938	rs139795323	dbSNP_134	G/A	G=1/A=8593	G=0/A=4406	G=1/A=12999	0.0116/0.0/0.0077	GG=0/GA=1/AA=4296	GG=0/GA=0/AA=2203	GG=0/GA=1/AA=6499	27	TRH	NM_007117.3	missense	CYS,TYR	203/243	203	608	0.2	4	194	benign	A	G	unknown	PASS	no	unknown	prothyroliberin	24	241
3:129695947	none	none	T/C	T=1/C=8595	T=1/C=4405	T=2/C=13000	0.0116/0.0227/0.0154	TT=0/TC=1/CC=4297	TT=0/TC=1/CC=2202	TT=0/TC=2/CC=6499	26	TRH	NM_007117.3	missense	VAL,ALA	206/243	206	617	0	3	64	possibly-damaging	C	C	unknown	PASS	no	unknown	prothyroliberin	24	241
3:129696006	rs140702654	dbSNP_134	T/C	T=0/C=8584	T=9/C=4393	T=9/C=12977	0.0/0.2045/0.0693	TT=0/TC=0/CC=4292	TT=0/TC=9/CC=2192	TT=0/TC=9/CC=6484	26	TRH	NM_007117.3	missense	TRP,ARG	226/243	226	676	1	3.4	101	probably-damaging	C	C	unknown	PASS	yes	unknown	prothyroliberin	24	241
3:129696007	rs149654673	dbSNP_134	A/G	A=2/G=8574	A=3/G=4399	A=5/G=12973	0.0233/0.0682/0.0385	AA=0/AG=2/GG=4286	AA=0/AG=3/GG=2198	AA=0/AG=5/GG=6484	25	TRH	NM_007117.3	missense	GLN,ARG	226/243	226	677	1	3.5	43	benign	G	G	unknown	PASS	yes	unknown	prothyroliberin	24	241
3:129696025	none	none	A/G	A=1/G=8547	A=1/G=4397	A=2/G=12944	0.0117/0.0227/0.0154	AA=0/AG=1/GG=4273	AA=0/AG=1/GG=2198	AA=0/AG=2/GG=6471	21	TRH	NM_007117.3	missense	GLN,ARG	232/243	232	695	0	3.5	43	possibly-damaging	G	G	unknown	PASS	yes	unknown	prothyroliberin	24	241
3:42299654	none	none	T/C	T=1/C=8599	T=0/C=4406	T=1/C=13005	0.0116/0.0/0.0077	TT=0/TC=1/CC=4299	TT=0/TC=0/CC=2203	TT=0/TC=1/CC=6502	104	CCK	NM_000729.4	missense	GLN,ARG	95/116	95	284	1	5.7	43	probably-damaging	C	C	unknown	PASS	no	unknown	cholecystokinin-12	91	102
3:42299654	none	none	T/C	T=1/C=8599	T=0/C=4406	T=1/C=13005	0.0116/0.0/0.0077	TT=0/TC=1/CC=4299	TT=0/TC=0/CC=2203	TT=0/TC=1/CC=6502	104	CCK	NM_000729.4	missense	GLN,ARG	95/116	95	284	1	5.7	43	probably-damaging	C	C	unknown	PASS	no	unknown	cholecystokinin-33	70	102
3:42299654	none	none	T/C	T=1/C=8599	T=0/C=4406	T=1/C=13005	0.0116/0.0/0.0077	TT=0/TC=1/CC=4299	TT=0/TC=0/CC=2203	TT=0/TC=1/CC=6502	104	CCK	NM_000729.4	missense	GLN,ARG	95/116	95	284	1	5.7	43	probably-damaging	C	C	unknown	PASS	no	unknown	cholecystokinin-39	64	102
3:42299654	none	none	T/C	T=1/C=8599	T=0/C=4406	T=1/C=13005	0.0116/0.0/0.0077	TT=0/TC=1/CC=4299	TT=0/TC=0/CC=2203	TT=0/TC=1/CC=6502	104	CCK	NM_000729.4	missense	GLN,ARG	95/116	95	284	1	5.7	43	probably-damaging	C	C	unknown	PASS	no	unknown	cholecystokinin-58	45	102
3:42299654	none	none	T/C	T=1/C=8599	T=0/C=4406	T=1/C=13005	0.0116/0.0/0.0077	TT=0/TC=1/CC=4299	TT=0/TC=0/CC=2203	TT=0/TC=1/CC=6502	104	CCK	NM_000729.4	missense	GLN,ARG	95/116	95	284	1	5.7	43	probably-damaging	C	C	unknown	PASS	no	unknown	cholecystokinin-8	95	102
3:42299655	rs3774395	dbSNP_107	A/G	A=1/G=8599	A=2/G=4404	A=3/G=13003	0.0116/0.0454/0.0231	AA=0/AG=1/GG=4299	AA=0/AG=2/GG=2201	AA=0/AG=3/GG=6500	104	CCK	NM_000729.4	missense	TRP,ARG	95/116	95	283	1	3.7	101	probably-damaging	G	G	unknown	PASS	yes	unknown	cholecystokinin-12	91	102
3:42299655	rs3774395	dbSNP_107	A/G	A=1/G=8599	A=2/G=4404	A=3/G=13003	0.0116/0.0454/0.0231	AA=0/AG=1/GG=4299	AA=0/AG=2/GG=2201	AA=0/AG=3/GG=6500	104	CCK	NM_000729.4	missense	TRP,ARG	95/116	95	283	1	3.7	101	probably-damaging	G	G	unknown	PASS	yes	unknown	cholecystokinin-33	70	102
3:42299655	rs3774395	dbSNP_107	A/G	A=1/G=8599	A=2/G=4404	A=3/G=13003	0.0116/0.0454/0.0231	AA=0/AG=1/GG=4299	AA=0/AG=2/GG=2201	AA=0/AG=3/GG=6500	104	CCK	NM_000729.4	missense	TRP,ARG	95/116	95	283	1	3.7	101	probably-damaging	G	G	unknown	PASS	yes	unknown	cholecystokinin-39	64	102
3:42299655	rs3774395	dbSNP_107	A/G	A=1/G=8599	A=2/G=4404	A=3/G=13003	0.0116/0.0454/0.0231	AA=0/AG=1/GG=4299	AA=0/AG=2/GG=2201	AA=0/AG=3/GG=6500	104	CCK	NM_000729.4	missense	TRP,ARG	95/116	95	283	1	3.7	101	probably-damaging	G	G	unknown	PASS	yes	unknown	cholecystokinin-58	45	102
3:42299655	rs3774395	dbSNP_107	A/G	A=1/G=8599	A=2/G=4404	A=3/G=13003	0.0116/0.0454/0.0231	AA=0/AG=1/GG=4299	AA=0/AG=2/GG=2201	AA=0/AG=3/GG=6500	104	CCK	NM_000729.4	missense	TRP,ARG	95/116	95	283	1	3.7	101	probably-damaging	G	G	unknown	PASS	yes	unknown	cholecystokinin-8	95	102
3:42299673	rs151229708	dbSNP_134	C/T	C=0/T=8600	C=1/T=4405	C=1/T=13005	0.0/0.0227/0.0077	CC=0/CT=0/TT=4300	CC=0/CT=1/TT=2202	CC=0/CT=1/TT=6502	98	CCK	NM_000729.4	missense	GLY,SER	89/116	89	265	1	4.6	56	benign	T	T	unknown	PASS	no	unknown	cholecystokinin-33	70	102
3:42299673	rs151229708	dbSNP_134	C/T	C=0/T=8600	C=1/T=4405	C=1/T=13005	0.0/0.0227/0.0077	CC=0/CT=0/TT=4300	CC=0/CT=1/TT=2202	CC=0/CT=1/TT=6502	98	CCK	NM_000729.4	missense	GLY,SER	89/116	89	265	1	4.6	56	benign	T	T	unknown	PASS	no	unknown	cholecystokinin-39	64	102
3:42299673	rs151229708	dbSNP_134	C/T	C=0/T=8600	C=1/T=4405	C=1/T=13005	0.0/0.0227/0.0077	CC=0/CT=0/TT=4300	CC=0/CT=1/TT=2202	CC=0/CT=1/TT=6502	98	CCK	NM_000729.4	missense	GLY,SER	89/116	89	265	1	4.6	56	benign	T	T	unknown	PASS	no	unknown	cholecystokinin-58	45	102
3:42299700	none	none	T/C	T=3/C=8597	T=0/C=4406	T=3/C=13003	0.0349/0.0/0.0231	TT=0/TC=3/CC=4297	TT=0/TC=0/CC=2203	TT=0/TC=3/CC=6500	92	CCK	NM_000729.4	missense	ILE,VAL	80/116	80	238	0	-10.2	29	benign	C	C	unknown	PASS	no	unknown	cholecystokinin-33	70	102
3:42299700	none	none	T/C	T=3/C=8597	T=0/C=4406	T=3/C=13003	0.0349/0.0/0.0231	TT=0/TC=3/CC=4297	TT=0/TC=0/CC=2203	TT=0/TC=3/CC=6500	92	CCK	NM_000729.4	missense	ILE,VAL	80/116	80	238	0	-10.2	29	benign	C	C	unknown	PASS	no	unknown	cholecystokinin-39	64	102
3:42299700	none	none	T/C	T=3/C=8597	T=0/C=4406	T=3/C=13003	0.0349/0.0/0.0231	TT=0/TC=3/CC=4297	TT=0/TC=0/CC=2203	TT=0/TC=3/CC=6500	92	CCK	NM_000729.4	missense	ILE,VAL	80/116	80	238	0	-10.2	29	benign	C	C	unknown	PASS	no	unknown	cholecystokinin-58	45	102
3:42299711	none	none	T/C	T=1/C=8599	T=0/C=4406	T=1/C=13005	0.0116/0.0/0.0077	TT=0/TC=1/CC=4299	TT=0/TC=0/CC=2203	TT=0/TC=1/CC=6502	88	CCK	NM_000729.4	missense	GLN,ARG	76/116	76	227	1	5.2	43	probably-damaging	C	C	unknown	PASS	no	unknown	cholecystokinin-33	70	102
3:42299711	none	none	T/C	T=1/C=8599	T=0/C=4406	T=1/C=13005	0.0116/0.0/0.0077	TT=0/TC=1/CC=4299	TT=0/TC=0/CC=2203	TT=0/TC=1/CC=6502	88	CCK	NM_000729.4	missense	GLN,ARG	76/116	76	227	1	5.2	43	probably-damaging	C	C	unknown	PASS	no	unknown	cholecystokinin-39	64	102
3:42299711	none	none	T/C	T=1/C=8599	T=0/C=4406	T=1/C=13005	0.0116/0.0/0.0077	TT=0/TC=1/CC=4299	TT=0/TC=0/CC=2203	TT=0/TC=1/CC=6502	88	CCK	NM_000729.4	missense	GLN,ARG	76/116	76	227	1	5.2	43	probably-damaging	C	C	unknown	PASS	no	unknown	cholecystokinin-58	45	102
3:71821900	none	none	T/C	T=0/C=8600	T=1/C=4405	T=1/C=13005	0.0/0.0227/0.0077	TT=0/TC=0/CC=4300	TT=0/TC=1/CC=2202	TT=0/TC=1/CC=6502	85	PROK2	NM_001126128.1	missense	GLN,ARG	122/130	122	365	0.9	3.9	43	probably-damaging	C	C	unknown	PASS	no	unknown	prokineticin-2 isoform a	27	128
3:71821933	rs60239864	dbSNP_129	T/G	T=0/G=8600	T=86/G=4320	T=86/G=12920	0.0/1.9519/0.6612	TT=0/TG=0/GG=4300	TT=1/TG=84/GG=2118	TT=1/TG=84/GG=6418	83	PROK2	NM_001126128.1	missense	GLN,PRO	111/130	111	332	1	5.8	76	probably-damaging	G	G	unknown	PASS	yes	unknown	prokineticin-2 isoform a	27	128
3:71821955	rs150486223	dbSNP_134	A/G	A=0/G=8600	A=1/G=4405	A=1/G=13005	0.0/0.0227/0.0077	AA=0/AG=0/GG=4300	AA=0/AG=1/GG=2202	AA=0/AG=1/GG=6502	73	PROK2	NM_001126128.1	missense	TYR,HIS	104/130	104	310	1	5.8	83	probably-damaging	G	G	unknown	PASS	no	unknown	prokineticin-2 isoform a	27	128
3:71821963	none	none	T/C	T=2/C=8598	T=0/C=4406	T=2/C=13004	0.0233/0.0/0.0154	TT=0/TC=2/CC=4298	TT=0/TC=0/CC=2203	TT=0/TC=2/CC=6501	64	PROK2	NM_001126128.1	missense	GLN,ARG	101/130	101	302	1	3.8	43	possibly-damaging	C	C	unknown	PASS	no	unknown	prokineticin-2 isoform a	27	128
3:71821964	rs144953748	dbSNP_134	A/G	A=1/G=8599	A=0/G=4406	A=1/G=13005	0.0116/0.0/0.0077	AA=0/AG=1/GG=4299	AA=0/AG=0/GG=2203	AA=0/AG=1/GG=6502	60	PROK2	NM_001126128.1	missense	TRP,ARG	101/130	101	301	1	2.6	101	probably-damaging	G	G	unknown	PASS	no	unknown	prokineticin-2 isoform a	27	128
3:71821969	rs138805187	dbSNP_134	G/A	G=1/A=8599	G=1/A=4405	G=2/A=13004	0.0116/0.0227/0.0154	GG=0/GA=1/AA=4299	GG=0/GA=1/AA=2202	GG=0/GA=2/AA=6501	55	PROK2	NM_001126128.1	missense	SER,PHE	99/130	99	296	0.3	3.3	155	benign	A	A	unknown	PASS	yes	unknown	prokineticin-2 isoform a	27	128
3:71830698	none	none	A/C	A=0/C=8600	A=1/C=4405	A=1/C=13005	0.0/0.0227/0.0077	AA=0/AC=0/CC=4300	AA=0/AC=1/CC=2202	AA=0/AC=1/CC=6502	102	PROK2	NM_001126128.1	missense	PHE,VAL	48/130	48	142	1	4.8	50	probably-damaging	C	C	unknown	PASS	no	unknown	prokineticin-2 isoform a	27	128
3:71830710	rs147224433	dbSNP_134	C/T	C=0/T=8600	C=1/T=4405	C=1/T=13005	0.0/0.0227/0.0077	CC=0/CT=0/TT=4300	CC=0/CT=1/TT=2202	CC=0/CT=1/TT=6502	94	PROK2	NM_001126128.1	missense	VAL,MET	44/130	44	130	1	5.7	21	possibly-damaging	T	T	unknown	PASS	no	unknown	prokineticin-2 isoform a	27	128
3:71830718	none	none	T/C	T=1/C=8599	T=0/C=4406	T=1/C=13005	0.0116/0.0/0.0077	TT=0/TC=1/CC=4299	TT=0/TC=0/CC=2203	TT=0/TC=1/CC=6502	85	PROK2	NM_001126128.1	missense	ASP,GLY	41/130	41	122	0.9	3.9	94	probably-damaging	C	C	unknown	PASS	yes	unknown	prokineticin-2 isoform a	27	128
3:71830724	none	none	C/T	C=1/T=8599	C=0/T=4406	C=1/T=13005	0.0116/0.0/0.0077	CC=0/CT=1/TT=4299	CC=0/CT=0/TT=2203	CC=0/CT=1/TT=6502	81	PROK2	NM_001126128.1	missense	ARG,GLN	39/130	39	116	1	5.7	43	probably-damaging	T	T	unknown	PASS	no	unknown	prokineticin-2 isoform a	27	128
6:33763331	none	none	C/T	C=1/T=8585	C=0/T=4404	C=1/T=12989	0.0116/0.0/0.0077	CC=0/CT=1/TT=4292	CC=0/CT=0/TT=2202	CC=0/CT=1/TT=6494	61	MLN	NM_002418.2	missense	GLU,LYS	96/116	96	286	1	5.5	56	probably-damaging	T	T	unknown	PASS	no	unknown	motilin-associated peptide isoform 1	49	114
6:33763350	none	none	T/C	T=0/C=8586	T=1/C=4399	T=1/C=12985	0.0/0.0227/0.0077	TT=0/TC=0/CC=4293	TT=0/TC=1/CC=2199	TT=0/TC=1/CC=6492	63	MLN	NM_002418.2	missense	ILE,MET	89/116	89	267	1	4.6	10	benign	C	C	unknown	PASS	no	unknown	motilin-associated peptide isoform 1	49	114
6:33763357	none	none	G/A	G=1/A=8583	G=0/A=4398	G=1/A=12981	0.0116/0.0/0.0077	GG=0/GA=1/AA=4291	GG=0/GA=0/AA=2199	GG=0/GA=1/AA=6490	61	MLN	NM_002418.2	missense	THR,MET	87/116	87	260	0.9	3	81	benign	A	A	unknown	PASS	no	unknown	motilin-associated peptide isoform 1	49	114
6:33766988	rs142640840	dbSNP_134	T/C	T=2/C=8598	T=0/C=4406	T=2/C=13004	0.0233/0.0/0.0154	TT=0/TC=2/CC=4298	TT=0/TC=0/CC=2203	TT=0/TC=2/CC=6501	122	MLN	NM_002418.2	missense	GLN,ARG	43/116	43	128	0	3.4	43	benign	C	C	unknown	PASS	yes	unknown	motilin	25	46
6:33768862	none	none	T/C	T=1/C=8599	T=0/C=4406	T=1/C=13005	0.0116/0.0/0.0077	TT=0/TC=1/CC=4299	TT=0/TC=0/CC=2203	TT=0/TC=1/CC=6502	138	MLN	NM_002418.2	missense	ILE,VAL	27/116	27	79	0.1	-0.8	29	possibly-damaging	C	C	unknown	PASS	no	unknown	motilin	25	46
6:33768867	rs146896135	dbSNP_134	C/G	C=23/G=8577	C=19/G=4387	C=42/G=12964	0.2674/0.4312/0.3229	CC=0/CG=23/GG=4277	CC=0/CG=19/GG=2184	CC=0/CG=42/GG=6461	131	MLN	NM_002418.2	missense	GLY,ALA	25/116	25	74	1	4.4	60	benign	G	G	unknown	PASS	yes	unknown	motilin	25	46
7:150035752	rs142028875	dbSNP_134	A/C	A=1/C=8515	A=0/C=4376	A=1/C=12891	0.0117/0.0/0.0078	AA=0/AC=1/CC=4257	AA=0/AC=0/CC=2188	AA=0/AC=1/CC=6445	35	RARRES2	NM_002889.3	stop-gained	stop,GLY	152/164	152	454	0.1	4.4	NA	unknown	C	C	unknown	PASS	no	unknown	retinoic acid receptor responder protein 2	20	153
7:150035787	none	none	T/C	T=1/C=8533	T=0/C=4360	T=1/C=12893	0.0117/0.0/0.0078	TT=0/TC=1/CC=4266	TT=0/TC=0/CC=2180	TT=0/TC=1/CC=6446	35	RARRES2	NM_002889.3	missense	GLN,ARG	140/164	140	419	0	-1.1	43	benign	C	T	unknown	PASS	no	unknown	retinoic acid receptor responder protein 2	20	153
7:150035788	rs146345753	dbSNP_134	C/G	C=6/G=8520	C=0/G=4356	C=6/G=12876	0.0704/0.0/0.0466	CC=0/CG=6/GG=4257	CC=0/CG=0/GG=2178	CC=0/CG=6/GG=6435	33	RARRES2	NM_002889.3	missense	GLY,ARG	140/164	140	418	0.1	2.5	125	possibly-damaging	G	G	unknown	PASS	yes	unknown	retinoic acid receptor responder protein 2	20	153
7:150035804	rs141033029	dbSNP_134	G/C	G=1/C=8511	G=1/C=4365	G=2/C=12876	0.0117/0.0229/0.0155	GG=0/GC=1/CC=4255	GG=0/GC=1/CC=2182	GG=0/GC=2/CC=6437	29	RARRES2	NM_002889.3	missense	HIS,GLN	134/164	134	402	0.2	0	24	probably-damaging	C	C	unknown	PASS	yes	unknown	retinoic acid receptor responder protein 2	20	153
7:150036076	rs138193154	dbSNP_134	T/C	T=5/C=8595	T=0/C=4406	T=5/C=13001	0.0581/0.0/0.0384	TT=0/TC=5/CC=4295	TT=0/TC=0/CC=2203	TT=0/TC=5/CC=6498	106	RARRES2	NM_002889.3	missense-near-splice	GLN,ARG	125/164	125	374	0	-7.9	43	benign	C	C	unknown	PASS	yes	unknown	retinoic acid receptor responder protein 2	20	153
7:150036104	none	none	A/G	A=1/G=8599	A=0/G=4406	A=1/G=13005	0.0116/0.0/0.0077	AA=0/AG=1/GG=4299	AA=0/AG=0/GG=2203	AA=0/AG=1/GG=6502	119	RARRES2	NM_002889.3	missense	TYR,HIS	116/164	116	346	1	4.2	83	probably-damaging	G	G	unknown	PASS	no	unknown	retinoic acid receptor responder protein 2	20	153
7:150036112	none	none	T/C	T=1/C=8599	T=1/C=4405	T=2/C=13004	0.0116/0.0227/0.0154	TT=0/TC=1/CC=4299	TT=0/TC=1/CC=2202	TT=0/TC=2/CC=6501	120	RARRES2	NM_002889.3	missense	GLN,ARG	113/164	113	338	1	3.1	43	possibly-damaging	C	C	unknown	PASS	no	unknown	retinoic acid receptor responder protein 2	20	153
7:150036166	rs150618712	dbSNP_134	C/T	C=0/T=8600	C=5/T=4401	C=5/T=13001	0.0/0.1135/0.0384	CC=0/CT=0/TT=4300	CC=0/CT=5/TT=2198	CC=0/CT=5/TT=6498	81	RARRES2	NM_002889.3	missense	ARG,LYS	95/164	95	284	1	3.3	26	benign	T	T	unknown	PASS	yes	unknown	retinoic acid receptor responder protein 2	20	153
7:150037225	none	none	T/G	T=1/G=8599	T=0/G=4406	T=1/G=13005	0.0116/0.0/0.0077	TT=0/TG=1/GG=4299	TT=0/TG=0/GG=2203	TT=0/TG=1/GG=6502	393	RARRES2	NM_002889.3	missense	GLU,ASP	81/164	81	243	1	3.4	45	possibly-damaging	G	G	unknown	PASS	no	unknown	retinoic acid receptor responder protein 2	20	153
7:150037235	none	none	T/C	T=1/C=8599	T=0/C=4406	T=1/C=13005	0.0116/0.0/0.0077	TT=0/TC=1/CC=4299	TT=0/TC=0/CC=2203	TT=0/TC=1/CC=6502	359	RARRES2	NM_002889.3	missense	GLN,ARG	78/164	78	233	0.9	-1.2	43	benign	C	C	unknown	PASS	no	unknown	retinoic acid receptor responder protein 2	20	153
7:150037293	rs139184344	dbSNP_134	T/G	T=3/G=8597	T=2/G=4404	T=5/G=13001	0.0349/0.0454/0.0384	TT=0/TG=3/GG=4297	TT=0/TG=2/GG=2201	TT=0/TG=5/GG=6498	142	RARRES2	NM_002889.3	missense-near-splice	THR,PRO	59/164	59	175	0.9	-1.7	38	benign	G	G	unknown	PASS	yes	unknown	retinoic acid receptor responder protein 2	20	153
7:150037550	rs149958489	dbSNP_134	T/G	T=3/G=8597	T=1/G=4405	T=4/G=13002	0.0349/0.0227/0.0308	TT=0/TG=3/GG=4297	TT=0/TG=1/GG=2202	TT=0/TG=4/GG=6499	33	RARRES2	NM_002889.3	missense	ASN,THR	50/164	50	149	0	-0.2	65	possibly-damaging	G	G	unknown	PASS	yes	unknown	retinoic acid receptor responder protein 2	20	153
7:150037571	none	none	G/A	G=1/A=8599	G=0/A=4404	G=1/A=13003	0.0116/0.0/0.0077	GG=0/GA=1/AA=4299	GG=0/GA=0/AA=2202	GG=0/GA=1/AA=6501	28	RARRES2	NM_002889.3	missense	ALA,VAL	43/164	43	128	1	4.9	64	possibly-damaging	A	A	unknown	PASS	no	unknown	retinoic acid receptor responder protein 2	20	153
7:150037578	none	none	A/G	A=0/G=8600	A=1/G=4401	A=1/G=13001	0.0/0.0227/0.0077	AA=0/AG=0/GG=4300	AA=0/AG=1/GG=2200	AA=0/AG=1/GG=6500	25	RARRES2	NM_002889.3	missense	SER,PRO	41/164	41	121	1	4.9	74	probably-damaging	G	G	unknown	PASS	no	unknown	retinoic acid receptor responder protein 2	20	153
7:24324968	none	none	A/G	A=0/G=8600	A=1/G=4405	A=1/G=13005	0.0/0.0227/0.0077	AA=0/AG=0/GG=4300	AA=0/AG=1/GG=2202	AA=0/AG=1/GG=6502	67	NPY	NM_000905.3	missense	SER,GLY	37/98	37	109	0.6	4	56	probably-damaging	G	G	unknown	PASS	no	unknown	pro-neuropeptide Y	28	63
7:24324992	none	none	C/A	C=1/A=8599	C=0/A=4406	C=1/A=13005	0.0116/0.0/0.0077	CC=0/CA=1/AA=4299	CC=0/CA=0/AA=2203	CC=0/CA=1/AA=6502	69	NPY	NM_000905.3	missense	LEU,MET	45/98	45	133	1	-2.3	15	benign	A	A	unknown	PASS	no	unknown	pro-neuropeptide Y	28	63
8:25276944	none	none	A/C	A=1/C=8149	A=0/C=3644	A=1/C=11793	0.0123/0.0/0.0085	AA=0/AC=1/CC=4074	AA=0/AC=0/CC=1822	AA=0/AC=1/CC=5896	116	GNRH1	NM_001083111.1	missense	ASN,LYS	90/93	90	270	1	3.1	94	probably-damaging	C	C	unknown	PASS	no	unknown	GnRH-associated peptide 1	36	91
8:25276976	rs146523104	dbSNP_134	G/C	G=2/C=8136	G=70/C=3530	G=72/C=11666	0.0246/1.9444/0.6134	GG=0/GC=2/CC=4067	GG=2/GC=66/CC=1732	GG=2/GC=68/CC=5799	90	GNRH1	NM_001083111.1	missense-near-splice	GLN,GLU	80/93	80	238	1	3.4	29	benign	C	C	unknown	PASS	yes	unknown	GnRH-associated peptide 1	36	91
8:25279109	none	none	A/G	A=1/G=8389	A=0/G=4084	A=1/G=12473	0.0119/0.0/0.0080	AA=0/AG=1/GG=4194	AA=0/AG=0/GG=2042	AA=0/AG=1/GG=6236	82	GNRH1	NM_001083111.1	stop-gained	stop,ARG	73/93	73	217	0.9	2.6	NA	unknown	G	G	unknown	PASS	no	unknown	GnRH-associated peptide 1	36	91
8:25279120	none	none	T/C	T=1/C=8399	T=0/C=4098	T=1/C=12497	0.0119/0.0/0.0080	TT=0/TC=1/CC=4199	TT=0/TC=0/CC=2049	TT=0/TC=1/CC=6248	90	GNRH1	NM_001083111.1	missense	HIS,ARG	69/93	69	206	0	-1.3	29	benign	C	C	unknown	PASS	no	unknown	GnRH-associated peptide 1	36	91
8:25279183	none	none	C/A	C=2/A=8328	C=0/A=3950	C=2/A=12278	0.024/0.0/0.0163	CC=0/CA=2/AA=4163	CC=0/CA=0/AA=1975	CC=0/CA=2/AA=6138	90	GNRH1	NM_001083111.1	missense-near-splice	ARG,ILE	48/93	48	143	1	1.3	97	possibly-damaging	A	A	unknown	PASS	yes	unknown	GnRH-associated peptide 1	36	91
8:25280706	rs35542850	dbSNP_126	G/C	G=17/C=8161	G=2/C=3670	G=19/C=11831	0.2079/0.0545/0.1603	GG=0/GC=17/CC=4072	GG=0/GC=2/CC=1834	GG=0/GC=19/CC=5906	106	GNRH1	NM_001083111.1	missense-near-splice	ASP,GLU	47/93	47	141	1	5.5	45	probably-damaging	C	C	unknown	PASS	yes	unknown	GnRH-associated peptide 1	36	91
8:28196857	rs147056767	dbSNP_134	G/T	G=0/T=8600	G=1/T=4405	G=1/T=13005	0.0/0.0227/0.0077	GG=0/GT=0/TT=4300	GG=0/GT=1/TT=2202	GG=0/GT=1/TT=6502	40	PNOC	NM_006228.3	missense	VAL,LEU	143/177	143	427	1	0.3	32	possibly-damaging	T	T	unknown	PASS	no	unknown	Nociceptin	129	145
9:5163945	none	none	C/T	C=0/T=8596	C=1/T=4403	C=1/T=12999	0.0/0.0227/0.0077	CC=0/CT=0/TT=4298	CC=0/CT=1/TT=2201	CC=0/CT=1/TT=6499	71	INSL6	NM_007179.2	missense	GLU,LYS	204/214	204	610	0	0.2	56	benign	T	T	unknown	PASS	no	unknown	insulin-like peptide INSL6	20	212
9:5164007	rs140629472	dbSNP_134	T/C	T=0/C=8598	T=1/C=4405	T=1/C=13003	0.0/0.0227/0.0077	TT=0/TC=0/CC=4299	TT=0/TC=1/CC=2202	TT=0/TC=1/CC=6501	104	INSL6	NM_007179.2	missense	TYR,CYS	183/214	183	548	1	4.3	194	probably-damaging	C	C	unknown	PASS	no	unknown	insulin-like peptide INSL6	20	212
9:5164065	none	none	A/C	A=0/C=8596	A=1/C=4405	A=1/C=13001	0.0/0.0227/0.0077	AA=0/AC=0/CC=4298	AA=0/AC=1/CC=2202	AA=0/AC=1/CC=6500	94	INSL6	NM_007179.2	missense	TRP,GLY	164/214	164	490	1	4.3	184	probably-damaging	C	C	unknown	PASS	no	unknown	insulin-like peptide INSL6	20	212
9:5164066	none	none	T/C	T=6/C=8590	T=0/C=4406	T=6/C=12996	0.0698/0.0/0.0461	TT=0/TC=6/CC=4292	TT=0/TC=0/CC=2203	TT=0/TC=6/CC=6495	92	INSL6	NM_007179.2	stop-gained	stop,TRP	163/214	163	489	1	4.3	NA	unknown	C	C	unknown	PASS	yes	unknown	insulin-like peptide INSL6	20	212
9:5164076	rs145774751	dbSNP_134	C/T	C=0/T=8596	C=4/T=4402	C=4/T=12998	0.0/0.0908/0.0308	CC=0/CT=0/TT=4298	CC=0/CT=4/TT=2199	CC=0/CT=4/TT=6497	92	INSL6	NM_007179.2	missense	SER,ASN	160/214	160	479	0	-3.3	46	benign	T	T	unknown	PASS	no	unknown	insulin-like peptide INSL6	20	212
9:5164094	rs138452027	dbSNP_134	C/T	C=0/T=8596	C=2/T=4402	C=2/T=12998	0.0/0.0454/0.0154	CC=0/CT=0/TT=4298	CC=0/CT=2/TT=2200	CC=0/CT=2/TT=6498	88	INSL6	NM_007179.2	missense	ARG,LYS	154/214	154	461	1	3.2	26	probably-damaging	T	T	unknown	PASS	no	unknown	insulin-like peptide INSL6	20	212
9:5164151	rs34832229	dbSNP_126	C/T	C=0/T=8594	C=88/T=4318	C=88/T=12912	0.0/1.9973/0.6769	CC=0/CT=0/TT=4297	CC=1/CT=86/TT=2116	CC=1/CT=86/TT=6413	85	INSL6	NM_007179.2	missense	ARG,HIS	135/214	135	404	0	3.2	29	benign	T	T	unknown	PASS	yes	unknown	insulin-like peptide INSL6	20	212
9:5164202	none	none	C/T	C=0/T=8596	C=1/T=4405	C=1/T=13001	0.0/0.0227/0.0077	CC=0/CT=0/TT=4298	CC=0/CT=1/TT=2202	CC=0/CT=1/TT=6500	89	INSL6	NM_007179.2	missense	GLY,ASP	118/214	118	353	0	-1.6	94	benign	T	T	unknown	PASS	no	unknown	insulin-like peptide INSL6	20	212
9:5164220	none	none	A/G	A=0/G=8596	A=1/G=4405	A=1/G=13001	0.0/0.0227/0.0077	AA=0/AG=0/GG=4298	AA=0/AG=1/GG=2202	AA=0/AG=1/GG=6500	84	INSL6	NM_007179.2	missense	LEU,SER	112/214	112	335	0.2	4.2	145	probably-damaging	G	G	unknown	PASS	no	unknown	insulin-like peptide INSL6	20	212
9:5164222	rs148422893	dbSNP_134	A/C	A=1/C=8595	A=0/C=4406	A=1/C=13001	0.0116/0.0/0.0077	AA=0/AC=1/CC=4297	AA=0/AC=0/CC=2203	AA=0/AC=1/CC=6500	84	INSL6	NM_007179.2	missense	HIS,GLN	111/214	111	333	0.2	2.3	24	possibly-damaging	C	C	unknown	PASS	no	unknown	insulin-like peptide INSL6	20	212
9:5164260	rs147189972	dbSNP_134	C/T	C=1/T=8581	C=4/T=4388	C=5/T=12969	0.0117/0.0911/0.0385	CC=0/CT=1/TT=4290	CC=0/CT=4/TT=2192	CC=0/CT=5/TT=6482	60	INSL6	NM_007179.2	missense	ALA,THR	99/214	99	295	0.3	0	58	probably-damaging	T	T	unknown	PASS	yes	unknown	insulin-like peptide INSL6	20	212
9:5185314	none	none	G/C	G=1/C=8599	G=0/C=4406	G=1/C=13005	0.0116/0.0/0.0077	GG=0/GC=1/CC=4299	GG=0/GC=0/CC=2203	GG=0/GC=1/CC=6502	99	INSL6	NM_007179.2	missense-near-splice	LEU,VAL	97/214	97	289	1	4.6	32	probably-damaging	C	C	unknown	PASS	no	unknown	insulin-like peptide INSL6	20	212
9:5185335	rs140515241	dbSNP_134	A/G	A=5/G=8595	A=0/G=4406	A=5/G=13001	0.0581/0.0/0.0384	AA=0/AG=5/GG=4295	AA=0/AG=0/GG=2203	AA=0/AG=5/GG=6498	111	INSL6	NM_007179.2	missense	TRP,ARG	90/214	90	268	0	-3.4	101	benign	G	G	unknown	PASS	yes	unknown	insulin-like peptide INSL6	20	212
9:5185338	rs144467909	dbSNP_134	A/C	A=0/C=8600	A=1/C=4405	A=1/C=13005	0.0/0.0227/0.0077	AA=0/AC=0/CC=4300	AA=0/AC=1/CC=2202	AA=0/AC=1/CC=6502	112	INSL6	NM_007179.2	missense	SER,ALA	89/214	89	265	0	-2.7	99	benign	C	C	unknown	PASS	no	unknown	insulin-like peptide INSL6	20	212
9:5185365	rs2149554	dbSNP_96	G/A	G=10/A=8590	G=1275/A=3131	G=1285/A=11721	0.1163/28.9378/9.8801	GG=0/GA=10/AA=4290	GG=176/GA=923/AA=1104	GG=176/GA=933/AA=5394	123	INSL6	NM_007179.2	missense	LEU,PHE	80/214	80	238	0	0.5	22	benign	A	A	unknown	PASS	yes	unknown	insulin-like peptide INSL6	20	212
9:5185367	rs145724246	dbSNP_134	C/T	C=0/T=8600	C=1/T=4405	C=1/T=13005	0.0/0.0227/0.0077	CC=0/CT=0/TT=4300	CC=0/CT=1/TT=2202	CC=0/CT=1/TT=6502	123	INSL6	NM_007179.2	missense	ARG,GLN	79/214	79	236	0	-3	43	benign	T	T	unknown	PASS	no	unknown	insulin-like peptide INSL6	20	212
9:5185368	rs140609583	dbSNP_134	C/G	C=1/G=8599	C=0/G=4406	C=1/G=13005	0.0116/0.0/0.0077	CC=0/CG=1/GG=4299	CC=0/CG=0/GG=2203	CC=0/CG=1/GG=6502	124	INSL6	NM_007179.2	missense	GLU,GLN	79/214	79	235	0	2.2	29	benign	G	G	unknown	PASS	yes	unknown	insulin-like peptide INSL6	20	212
9:5185389	none	none	T/C	T=1/C=8599	T=0/C=4406	T=1/C=13005	0.0116/0.0/0.0077	TT=0/TC=1/CC=4299	TT=0/TC=0/CC=2203	TT=0/TC=1/CC=6502	116	INSL6	NM_007179.2	missense	ILE,VAL	72/214	72	214	0	0.6	29	benign	C	C	unknown	PASS	no	unknown	insulin-like peptide INSL6	20	212
9:5185460	rs62620190	dbSNP_129	A/G	A=1/G=8599	A=318/G=4088	A=319/G=12687	0.0116/7.2174/2.4527	AA=0/AG=1/GG=4299	AA=8/AG=302/GG=1893	AA=8/AG=303/GG=6192	81	INSL6	NM_007179.2	missense	VAL,ALA	48/214	48	143	0	-8.8	64	benign	G	A	unknown	PASS	yes	unknown	insulin-like peptide INSL6	20	212
9:5185470	rs62637621	dbSNP_129	T/A	T=0/A=8600	T=2/A=4404	T=2/A=13004	0.0/0.0454/0.0154	TT=0/TA=0/AA=4300	TT=0/TA=2/AA=2201	TT=0/TA=2/AA=6501	72	INSL6	NM_007179.2	missense	SER,CYS	45/214	45	133	1	4.4	112	probably-damaging	A	A	unknown	PASS	yes	unknown	insulin-like peptide INSL6	20	212
9:5185511	none	none	A/T	A=1/T=8599	A=0/T=4406	A=1/T=13005	0.0116/0.0/0.0077	AA=0/AT=1/TT=4299	AA=0/AT=0/TT=2203	AA=0/AT=1/TT=6502	53	INSL6	NM_007179.2	missense	MET,LYS	31/214	31	92	0.2	-0.6	95	probably-damaging	T	T	unknown	PASS	no	unknown	insulin-like peptide INSL6	20	212
9:5185512	rs148371933	dbSNP_134	C/T	C=3/T=8597	C=0/T=4406	C=3/T=13003	0.0349/0.0/0.0231	CC=0/CT=3/TT=4297	CC=0/CT=0/TT=2203	CC=0/CT=3/TT=6500	53	INSL6	NM_007179.2	missense	GLU,LYS	31/214	31	91	0.2	4.3	56	possibly-damaging	T	T	unknown	PASS	no	unknown	insulin-like peptide INSL6	20	212
9:5185542	rs150295768	dbSNP_134	A/G	A=0/G=8600	A=3/G=4403	A=3/G=13003	0.0/0.0681/0.0231	AA=0/AG=0/GG=4300	AA=0/AG=3/GG=2200	AA=0/AG=3/GG=6500	39	INSL6	NM_007179.2	missense	CYS,ARG	21/214	21	61	0	-1	180	possibly-damaging	G	G	unknown	PASS	no	unknown	insulin-like peptide INSL6	20	212
9:5231605	rs146584562	dbSNP_134	G/C	G=12/C=8588	G=1/C=4405	G=13/C=12993	0.1395/0.0227/0.1	GG=0/GC=12/CC=4288	GG=0/GC=1/CC=2202	GG=0/GC=13/CC=6490	84	INSL4	NM_002195.1	missense	VAL,LEU	28/140	28	82	0	-2.8	32	benign	C	C	unknown	PASS	yes	unknown	early placenta insulin-like peptide	22	51
9:5231609	rs116121136	dbSNP_132	A/G	A=0/G=8600	A=8/G=4398	A=8/G=12998	0.0/0.1816/0.0615	AA=0/AG=0/GG=4300	AA=0/AG=8/GG=2195	AA=0/AG=8/GG=6495	87	INSL4	NM_002195.1	missense	LYS,ARG	29/140	29	86	0	-3.3	26	benign	G	G	unknown	PASS	yes	unknown	early placenta insulin-like peptide	22	51
9:5231623	none	none	T/C	T=1/C=8599	T=0/C=4406	T=1/C=13005	0.0116/0.0/0.0077	TT=0/TC=1/CC=4299	TT=0/TC=0/CC=2203	TT=0/TC=1/CC=6502	87	INSL4	NM_002195.1	stop-gained	stop,ARG	34/140	34	100	0	-1.9	NA	unknown	C	C	unknown	PASS	no	unknown	early placenta insulin-like peptide	22	51
9:5231628	rs114667216	dbSNP_133	G/T	G=0/T=8600	G=19/T=4387	G=19/T=12987	0.0/0.4312/0.1461	GG=0/GT=0/TT=4300	GG=0/GT=19/TT=2184	GG=0/GT=19/TT=6484	86	INSL4	NM_002195.1	missense	LEU,PHE	35/140	35	105	0	-3.6	22	benign	T	T	unknown	PASS	yes	unknown	early placenta insulin-like peptide	22	51
9:5231630	none	none	C/G	C=1/G=8599	C=0/G=4406	C=1/G=13005	0.0116/0.0/0.0077	CC=0/CG=1/GG=4299	CC=0/CG=0/GG=2203	CC=0/CG=1/GG=6502	87	INSL4	NM_002195.1	missense	ALA,GLY	36/140	36	107	0	-1	60	benign	G	G	unknown	PASS	no	unknown	early placenta insulin-like peptide	22	51
9:5231657	rs145837002	dbSNP_134	C/T	C=0/T=8600	C=2/T=4404	C=2/T=13004	0.0/0.0454/0.0154	CC=0/CT=0/TT=4300	CC=0/CT=2/TT=2201	CC=0/CT=2/TT=6501	78	INSL4	NM_002195.1	missense	THR,MET	45/140	45	134	0	-1.8	81	benign	T	T	unknown	PASS	no	unknown	early placenta insulin-like peptide	22	51
9:5231699	rs142630360	dbSNP_134	C/T	C=0/T=8600	C=21/T=4385	C=21/T=12985	0.0/0.4766/0.1615	CC=0/CT=0/TT=4300	CC=0/CT=21/TT=2182	CC=0/CT=21/TT=6482	53	INSL4	NM_002195.1	missense	PRO,LEU	59/140	59	176	0	-3.2	98	possibly-damaging	T	T	unknown	PASS	yes	unknown	early placenta insulin-like peptide	58	107
9:5231717	rs145835504	dbSNP_134	G/A	G=0/A=8600	G=1/A=4405	G=1/A=13005	0.0/0.0227/0.0077	GG=0/GA=0/AA=4300	GG=0/GA=1/AA=2202	GG=0/GA=1/AA=6502	43	INSL4	NM_002195.1	missense	ARG,LYS	65/140	65	194	0	-1.6	26	benign	A	C	unknown	PASS	no	unknown	early placenta insulin-like peptide	58	107
9:5233686	none	none	G/C	G=1/C=8599	G=0/C=4406	G=1/C=13005	0.0116/0.0/0.0077	GG=0/GC=1/CC=4299	GG=0/GC=0/CC=2203	GG=0/GC=1/CC=6502	68	INSL4	NM_002195.1	missense	GLU,GLN	77/140	77	229	0	-0.1	29	benign	C	C	unknown	PASS	no	unknown	early placenta insulin-like peptide	58	107
9:5233688	rs75310240	dbSNP_131	T/A	T=0/A=8600	T=19/A=4387	T=19/A=12987	0.0/0.4312/0.1461	TT=0/TA=0/AA=4300	TT=0/TA=19/AA=2184	TT=0/TA=19/AA=6484	69	INSL4	NM_002195.1	missense	HIS,GLN	77/140	77	231	0	-0.8	24	benign	A	A	unknown	PASS	yes	unknown	early placenta insulin-like peptide	58	107
9:5233699	rs150771132	dbSNP_134	T/C	T=0/C=8600	T=1/C=4405	T=1/C=13005	0.0/0.0227/0.0077	TT=0/TC=0/CC=4300	TT=0/TC=1/CC=2202	TT=0/TC=1/CC=6502	74	INSL4	NM_002195.1	missense	MET,THR	81/140	81	242	0	-4.1	81	probably-damaging	C	C	unknown	PASS	no	unknown	early placenta insulin-like peptide	58	107
9:5233738	rs138056703	dbSNP_134	G/A	G=1/A=8599	G=0/A=4406	G=1/A=13005	0.0116/0.0/0.0077	GG=0/GA=1/AA=4299	GG=0/GA=0/AA=2203	GG=0/GA=1/AA=6502	76	INSL4	NM_002195.1	missense	ARG,LYS	94/140	94	281	0	0.9	26	benign	A	A	unknown	PASS	no	unknown	early placenta insulin-like peptide	58	107
9:5233750	none	none	G/C	G=1/C=8599	G=0/C=4406	G=1/C=13005	0.0116/0.0/0.0077	GG=0/GC=1/CC=4299	GG=0/GC=0/CC=2203	GG=0/GC=1/CC=6502	76	INSL4	NM_002195.1	missense	CYS,SER	98/140	98	293	0	-0.2	112	probably-damaging	C	C	unknown	PASS	no	unknown	early placenta insulin-like peptide	58	107
9:5233848	rs139488706	dbSNP_134	A/G	A=1/G=8599	A=1/G=4405	A=2/G=13004	0.0116/0.0227/0.0154	AA=0/AG=1/GG=4299	AA=0/AG=1/GG=2202	AA=0/AG=2/GG=6501	70	INSL4	NM_002195.1	missense	ASN,ASP	131/140	131	391	0	0.3	23	benign	G	G	unknown	PASS	no	unknown	early placenta insulin-like peptide	114	138
9:5233855	rs62638703	dbSNP_129	A/C	A=0/C=8600	A=265/C=4141	A=265/C=12741	0.0/6.0145/2.0375	AA=0/AC=0/CC=4300	AA=11/AC=243/CC=1949	AA=11/AC=243/CC=6249	66	INSL4	NM_002195.1	missense	ASN,THR	133/140	133	398	0	-1	65	benign	C	C	unknown	PASS	yes	unknown	early placenta insulin-like peptide	114	138

## Sheet: new_SNP_IN_MAT_GPR_B_LIG.tsv
base_NCBI_37	rsID	dbSNPVersion	Alleles	EuropeanAmericanAlleleCount	AfricanAmericanAlleleCount	AllAlleleCount	MAFinPercent	EuropeanAmericanGenotypeCount	AfricanAmericanGenotypeCount	AllGenotypeCount	AvgSampleReadDepth	Genes	GeneAccession	FunctionGVS	AminoAcidChange	ProteinPos	PPOS	cDNAPos	ConservationScorePhastCons	ConservationScoreGERP	GranthamScore	Polyphen	RefBaseNCBI37	ChimpAllele	ClinicalInfo	FilterStatus	OnIlluminaHumanExomeChip	GwasPubMedInfo	prot_name	from_aa	to_aa
10:5416048	none	none	C/T	C=1/T=8599	C=0/T=4406	C=1/T=13005	0.0116/0.0/0.0077	CC=0/CT=1/TT=4299	CC=0/CT=0/TT=2203	CC=0/CT=1/TT=6502	78	UCN3	NM_053049.2	missense	PRO,LEU	122/162	122	365	1	5.5	98	probably-damaging	T	T	unknown	PASS	no	unknown	urocortin-3	119	156
10:5416075	rs142836326	dbSNP_134	C/T	C=2/T=8598	C=0/T=4406	C=2/T=13004	0.0233/0.0/0.0154	CC=0/CT=2/TT=4298	CC=0/CT=0/TT=2203	CC=0/CT=2/TT=6501	71	UCN3	NM_053049.2	missense	THR,MET	131/162	131	392	1	5.5	81	possibly-damaging	T	T	unknown	PASS	yes	unknown	urocortin-3	119	156
10:5416113	none	none	T/C	T=2/C=8598	T=0/C=4406	T=2/C=13004	0.0233/0.0/0.0154	TT=0/TC=2/CC=4298	TT=0/TC=0/CC=2203	TT=0/TC=2/CC=6501	39	UCN3	NM_053049.2	missense	CYS,ARG	144/162	144	430	0	-0.9	180	probably-damaging	C	C	unknown	PASS	no	unknown	urocortin-3	119	156
10:5416128	rs144797211	dbSNP_134	A/G	A=1/G=8555	A=6/G=4378	A=7/G=12933	0.0117/0.1369/0.0541	AA=0/AG=1/GG=4277	AA=0/AG=6/GG=2186	AA=0/AG=7/GG=6463	29	UCN3	NM_053049.2	missense	THR,ALA	149/162	149	445	1	5.5	58	probably-damaging	G	G	unknown	PASS	yes	unknown	urocortin-3	119	156
10:5416147	none	none	T/C	T=1/C=8593	T=1/C=4405	T=2/C=12998	0.0116/0.0227/0.0154	TT=0/TC=1/CC=4296	TT=0/TC=1/CC=2202	TT=0/TC=2/CC=6498	26	UCN3	NM_053049.2	missense	VAL,ALA	155/162	155	464	1	5.6	64	probably-damaging	C	C	unknown	PASS	no	unknown	urocortin-3	119	156
11:10327502	none	none	A/T	A=1/T=8587	A=0/T=4402	A=1/T=12989	0.0116/0.0/0.0077	AA=0/AT=1/TT=4293	AA=0/AT=0/TT=2201	AA=0/AT=1/TT=6494	71	ADM	NM_001124.1	missense	LYS,ASN	35/186	35	105	1	1.7	94	possibly-damaging	T	T	unknown	PASS	no	unknown	Proadrenomedullin N-20 terminal peptide	21	40
11:10327503	none	none	G/A	G=1/A=8587	G=0/A=4402	G=1/A=12989	0.0116/0.0/0.0077	GG=0/GA=1/AA=4293	GG=0/GA=0/AA=2201	GG=0/GA=1/AA=6494	71	ADM	NM_001124.1	missense	GLU,LYS	36/186	36	106	1	4.2	56	possibly-damaging	A	A	unknown	PASS	no	unknown	Proadrenomedullin N-20 terminal peptide	21	40
11:10327516	none	none	A/G	A=1/G=8587	A=0/G=4402	A=1/G=12989	0.0116/0.0/0.0077	AA=0/AG=1/GG=4293	AA=0/AG=0/GG=2201	AA=0/AG=1/GG=6494	77	ADM	NM_001124.1	missense	ASN,SER	40/186	40	119	1	3.4	46	benign	G	G	unknown	PASS	no	unknown	Proadrenomedullin N-20 terminal peptide	21	40
11:10327922	none	none	G/A	G=0/A=8588	G=1/A=4401	G=1/A=12989	0.0/0.0227/0.0077	GG=0/GA=0/AA=4294	GG=0/GA=1/AA=2200	GG=0/GA=1/AA=6494	34	ADM	NM_001124.1	missense	GLY,SER	98/186	98	292	1	4.2	56	possibly-damaging	A	A	unknown	PASS	no	unknown	Adrenomedullin	94	145
11:10328015	rs140844268	dbSNP_134	A/G	A=1/G=8587	A=0/G=4402	A=1/G=12989	0.0116/0.0/0.0077	AA=0/AG=1/GG=4293	AA=0/AG=0/GG=2201	AA=0/AG=1/GG=6494	37	ADM	NM_001124.1	missense	ASN,ASP	129/186	129	385	1	5.6	23	probably-damaging	G	G	unknown	PASS	no	unknown	Adrenomedullin	94	145
11:13514011	none	none	G/T	G=1/T=8587	G=0/T=4400	G=1/T=12987	0.0116/0.0/0.0077	GG=0/GT=1/TT=4293	GG=0/GT=0/TT=2200	GG=0/GT=1/TT=6493	114	PTH	NM_000315.2	missense	ARG,SER	97/116	97	289	1	5.9	110	probably-damaging	T	T	unknown	PASS	no	unknown	parathyroid hormone	31	114
11:13514097	rs150454177	dbSNP_134	C/A	C=0/A=8588	C=1/A=4399	C=1/A=12987	0.0/0.0227/0.0077	CC=0/CA=0/AA=4294	CC=0/CA=1/AA=2199	CC=0/CA=1/AA=6493	105	PTH	NM_000315.2	missense	ARG,LEU	68/116	68	203	0.1	2.9	102	probably-damaging	A	A	unknown	PASS	no	unknown	parathyroid hormone	31	114
11:13514104	none	none	T/C	T=1/C=8587	T=0/C=4400	T=1/C=12987	0.0116/0.0/0.0077	TT=0/TC=1/CC=4293	TT=0/TC=0/CC=2200	TT=0/TC=1/CC=6493	106	PTH	NM_000315.2	missense	ILE,VAL	66/116	66	196	0.5	-3.6	29	benign	C	C	unknown	PASS	yes	unknown	parathyroid hormone	31	114
11:13514155	rs147730858	dbSNP_134	C/T	C=0/T=8588	C=1/T=4399	C=1/T=12987	0.0/0.0227/0.0077	CC=0/CT=0/TT=4294	CC=0/CT=1/TT=2199	CC=0/CT=1/TT=6493	90	PTH	NM_000315.2	missense	VAL,MET	49/116	49	145	0	-3.5	21	benign	T	T	unknown	PASS	no	unknown	parathyroid hormone	31	114
11:13514173	rs142613980	dbSNP_134	G/C	G=1/C=8587	G=0/C=4400	G=1/C=12987	0.0116/0.0/0.0077	GG=0/GC=1/CC=4293	GG=0/GC=0/CC=2200	GG=0/GC=1/CC=6493	84	PTH	NM_000315.2	missense	ARG,GLY	43/116	43	127	1	2.9	125	probably-damaging	C	C	unknown	PASS	no	unknown	parathyroid hormone	31	114
11:13514203	none	none	G/C	G=0/C=8588	G=1/C=4399	G=1/C=12987	0.0/0.0227/0.0077	GG=0/GC=0/CC=4294	GG=0/GC=1/CC=2199	GG=0/GC=1/CC=6493	71	PTH	NM_000315.2	missense	LEU,VAL	33/116	33	97	1	5.8	32	probably-damaging	C	C	unknown	PASS	no	unknown	parathyroid hormone	31	114
11:14989260	none	none	T/C	T=0/C=8588	T=1/C=4399	T=1/C=12987	0.0/0.0227/0.0077	TT=0/TC=0/CC=4294	TT=0/TC=1/CC=2199	TT=0/TC=1/CC=6493	60	CALCA	NM_001033953.2	missense	HIS,ARG	123/129	123	368	0.1	0.7	29	unknown	C	C	unknown	PASS	no	unknown	calcitonin gene-related peptide 1	82	127
11:14989264	rs139972831	dbSNP_134	A/G	A=0/G=8588	A=1/G=4399	A=1/G=12987	0.0/0.0227/0.0077	AA=0/AG=0/GG=4294	AA=0/AG=1/GG=2199	AA=0/AG=1/GG=6493	63	CALCA	NM_001033953.2	missense	CYS,ARG	122/129	122	364	0	1.8	180	unknown	G	G	unknown	PASS	yes	unknown	calcitonin gene-related peptide 1	82	127
11:14989296	rs76125894	dbSNP_131	T/G	T=0/G=8588	T=7/G=4393	T=7/G=12981	0.0/0.1591/0.0539	TT=0/TG=0/GG=4294	TT=0/TG=7/GG=2193	TT=0/TG=7/GG=6487	81	CALCA	NM_001033953.2	missense	HIS,PRO	111/129	111	332	0.9	4.7	77	unknown	G	G	unknown	PASS	yes	unknown	calcitonin gene-related peptide 1	82	127
11:14990361	rs142176531	dbSNP_134	A/G	A=0/G=8588	A=2/G=4398	A=2/G=12986	0.0/0.0455/0.0154	AA=0/AG=0/GG=4294	AA=0/AG=2/GG=2198	AA=0/AG=2/GG=6492	207	CALCA	NM_001741.2	missense	LEU,PRO	137/142	137	410	0.1	1.7	98	benign	G	G	unknown	PASS	no	unknown	katacalcin	120	140
11:14990384	rs151210360	dbSNP_134	T/G	T=0/G=8588	T=3/G=4397	T=3/G=12985	0.0/0.0682/0.0231	TT=0/TG=0/GG=4294	TT=0/TG=3/GG=2197	TT=0/TG=3/GG=6491	219	CALCA	NM_001741.2	missense	GLU,ASP	129/142	129	387	0	3.9	45	benign	G	G	unknown	PASS	no	unknown	katacalcin	120	140
11:14990392	rs139205962	dbSNP_134	A/C	A=1/C=8587	A=0/C=4400	A=1/C=12987	0.0116/0.0/0.0077	AA=0/AC=1/CC=4293	AA=0/AC=0/CC=2200	AA=0/AC=1/CC=6493	213	CALCA	NM_001741.2	stop-gained	stop,GLU	127/142	127	379	0.2	3	NA	unknown	C	C	unknown	PASS	no	unknown	katacalcin	120	140
11:14990404	rs34414857	dbSNP_126	T/A	T=5/A=8583	T=42/A=4358	T=47/A=12941	0.0582/0.9545/0.3619	TT=0/TA=5/AA=4289	TT=0/TA=42/AA=2158	TT=0/TA=47/AA=6447	208	CALCA	NM_001741.2	missense	THR,SER	123/142	123	367	0	-1.1	58	benign	A	A	unknown	PASS	yes	unknown	katacalcin	120	140
11:14990439	none	none	G/A	G=0/A=8588	G=2/A=4398	G=2/A=12986	0.0/0.0455/0.0154	GG=0/GA=0/AA=4294	GG=0/GA=2/AA=2198	GG=0/GA=2/AA=6492	195	CALCA	NM_001741.2	missense	THR,ILE	111/142	111	332	0.8	2.3	89	possibly-damaging	A	A	unknown	PASS	no	unknown	calcitonin	84	115
11:14990520	none	none	T/C	T=1/C=8587	T=0/C=4400	T=1/C=12987	0.0116/0.0/0.0077	TT=0/TC=1/CC=4293	TT=0/TC=0/CC=2200	TT=0/TC=1/CC=6493	130	CALCA	NM_001741.2	missense	GLN,ARG	84/142	84	251	1	3.8	43	probably-damaging	C	C	unknown	PASS	no	unknown	calcitonin	84	115
11:15098881	none	none	T/C	T=0/C=8588	T=2/C=4398	T=2/C=12986	0.0/0.0455/0.0154	TT=0/TC=0/CC=4294	TT=0/TC=2/CC=2198	TT=0/TC=2/CC=6492	52	CALCB	NM_000728.3	missense	TRP,ARG	92/128	92	274	1	3.9	101	benign	C	C	unknown	PASS	no	unknown	Calcitonin gene-related peptide 2	81	117
11:15098882	none	none	A/G	A=1/G=8587	A=0/G=4400	A=1/G=12987	0.0116/0.0/0.0077	AA=0/AG=1/GG=4293	AA=0/AG=0/GG=2200	AA=0/AG=1/GG=6493	52	CALCB	NM_000728.3	missense	GLN,ARG	92/128	92	275	1	4.9	43	probably-damaging	G	G	unknown	PASS	no	unknown	Calcitonin gene-related peptide 2	81	117
11:15098959	none	none	G/T	G=2/T=8586	G=0/T=4400	G=2/T=12986	0.0233/0.0/0.0154	GG=0/GT=2/TT=4292	GG=0/GT=0/TT=2200	GG=0/GT=2/TT=6492	50	CALCB	NM_000728.3	missense	VAL,PHE	118/128	118	352	0.9	5.1	50	possibly-damaging	T	T	unknown	PASS	no	unknown	Calcitonin gene-related peptide 2	81	117
12:21531196	rs142526620	dbSNP_134	T/A	T=0/A=8600	T=2/A=4404	T=2/A=13004	0.0/0.0454/0.0154	TT=0/TA=0/AA=4300	TT=0/TA=2/AA=2201	TT=0/TA=2/AA=6501	121	IAPP,SLCO1A2	NM_000415.2	missense	TYR,ASN	36/90	36	106	0.9	-0.2	143	probably-damaging	A	A	unknown	PASS	no	unknown	islet amyloid polypeptide	33	69
12:21531241	none	none	G/C	G=1/C=8599	G=0/C=4406	G=1/C=13005	0.0116/0.0/0.0077	GG=0/GC=1/CC=4299	GG=0/GC=0/CC=2203	GG=0/GC=1/CC=6502	131	IAPP,SLCO1A2	NM_000415.2	missense	ASP,HIS	51/90	51	151	0	2	81	benign	C	C	unknown	PASS	no	unknown	islet amyloid polypeptide	33	69
12:21531251	rs149268012	dbSNP_134	T/A	T=0/A=8600	T=1/A=4405	T=1/A=13005	0.0/0.0227/0.0077	TT=0/TA=0/AA=4300	TT=0/TA=1/AA=2202	TT=0/TA=1/AA=6502	135	IAPP,SLCO1A2	NM_000415.2	missense	ILE,ASN	54/90	54	161	0.9	5	149	probably-damaging	A	A	unknown	PASS	no	unknown	islet amyloid polypeptide	33	69
12:21531283	rs143322681	dbSNP_134	A/G	A=1/G=8599	A=0/G=4406	A=1/G=13005	0.0116/0.0/0.0077	AA=0/AG=1/GG=4299	AA=0/AG=0/GG=2203	AA=0/AG=1/GG=6502	124	IAPP,SLCO1A2	NM_000415.2	missense	MET,VAL	65/90	65	193	0.8	4.1	21	benign	G	G	unknown	PASS	no	unknown	islet amyloid polypeptide	33	69
12:28116467	rs141989276	dbSNP_134	A/G	A=1/G=8599	A=0/G=4406	A=1/G=13005	0.0116/0.0/0.0077	AA=0/AG=1/GG=4299	AA=0/AG=0/GG=2203	AA=0/AG=1/GG=6502	153	PTHLH	NM_198965.1	missense	MET,THR	113/178	113	338	0.1	5.6	81	probably-damaging	G	G	unknown	PASS	yes	unknown	parathyroid hormone-related protein isoform 1	36	176
12:28116544	rs139412701	dbSNP_134	T/G	T=0/G=8600	T=1/G=4405	T=1/G=13005	0.0/0.0227/0.0077	TT=0/TG=0/GG=4300	TT=0/TG=1/GG=2202	TT=0/TG=1/GG=6502	183	PTHLH	NM_198965.1	missense	LYS,ASN	87/178	87	261	1	4.9	94	probably-damaging	G	G	unknown	PASS	no	unknown	parathyroid hormone-related protein isoform 1	36	176
17:47041735	none	none	G/A	G=0/A=8600	G=1/A=4405	G=1/A=13005	0.0/0.0227/0.0077	GG=0/GA=0/AA=4300	GG=0/GA=1/AA=2202	GG=0/GA=1/AA=6502	184	GIP	NM_004123.2	missense	THR,MET	65/154	65	194	1	5.3	81	probably-damaging	A	A	unknown	PASS	no	unknown	gastric inhibitory polypeptide	51	92
17:47041752	none	none	T/A	T=2/A=8598	T=0/A=4406	T=2/A=13004	0.0233/0.0/0.0154	TT=0/TA=2/AA=4298	TT=0/TA=0/AA=2203	TT=0/TA=2/AA=6501	170	GIP	NM_004123.2	missense	ARG,SER	59/154	59	177	1	3.1	110	probably-damaging	A	A	unknown	PASS	no	unknown	gastric inhibitory polypeptide	51	92
17:47041771	none	none	A/G	A=1/G=8599	A=0/G=4406	A=1/G=13005	0.0116/0.0/0.0077	AA=0/AG=1/GG=4299	AA=0/AG=0/GG=2203	AA=0/AG=1/GG=6502	136	GIP	NM_004123.2	missense	VAL,ALA	53/154	53	158	0.6	5.3	64	probably-damaging	G	G	unknown	PASS	no	unknown	gastric inhibitory polypeptide	51	92
18:908289	rs139671216	dbSNP_134	G/A	G=0/A=8598	G=2/A=4404	G=2/A=13002	0.0/0.0454/0.0154	GG=0/GA=0/AA=4299	GG=0/GA=2/AA=2201	GG=0/GA=2/AA=6500	27	ADCYAP1	NM_001099733.1	missense	SER,ASN	89/177	89	266	0.9	3.8	46	benign	A	A	unknown	PASS	no	unknown	pituitary adenylate cyclase-activating polypeptide-related peptide	81	109
18:908295	rs146950918	dbSNP_134	T/C	T=2/C=8596	T=0/C=4404	T=2/C=13000	0.0233/0.0/0.0154	TT=0/TC=2/CC=4297	TT=0/TC=0/CC=2202	TT=0/TC=2/CC=6499	28	ADCYAP1	NM_001099733.1	missense	VAL,ALA	91/177	91	272	1	5.2	64	benign	C	C	unknown	PASS	yes	unknown	pituitary adenylate cyclase-activating polypeptide-related peptide	81	109
18:908297	none	none	A/T	A=0/T=8598	A=1/T=4403	A=1/T=13001	0.0/0.0227/0.0077	AA=0/AT=0/TT=4299	AA=0/AT=1/TT=2201	AA=0/AT=1/TT=6500	28	ADCYAP1	NM_001099733.1	missense	ASN,TYR	92/177	92	274	1	4.1	143	probably-damaging	T	T	unknown	PASS	no	unknown	pituitary adenylate cyclase-activating polypeptide-related peptide	81	109
18:908300	rs144732014	dbSNP_134	A/C	A=0/C=8598	A=3/C=4401	A=3/C=12999	0.0/0.0681/0.0231	AA=0/AC=0/CC=4299	AA=0/AC=3/CC=2199	AA=0/AC=3/CC=6498	28	ADCYAP1	NM_001099733.1	missense	SER,ARG	93/177	93	277	1	4.3	110	probably-damaging	C	C	unknown	PASS	no	unknown	pituitary adenylate cyclase-activating polypeptide-related peptide	81	109
18:908325	none	none	A/C	A=1/C=8597	A=0/C=4406	A=1/C=13003	0.0116/0.0/0.0077	AA=0/AC=1/CC=4298	AA=0/AC=0/CC=2203	AA=0/AC=1/CC=6501	29	ADCYAP1	NM_001099733.1	missense	ASP,ALA	101/177	101	302	1	4.3	126	probably-damaging	C	C	unknown	PASS	no	unknown	pituitary adenylate cyclase-activating polypeptide-related peptide	81	109
18:908343	none	none	T/C	T=1/C=8597	T=0/C=4406	T=1/C=13003	0.0116/0.0/0.0077	TT=0/TC=1/CC=4298	TT=0/TC=0/CC=2203	TT=0/TC=1/CC=6501	27	ADCYAP1	NM_001099733.1	missense	LEU,SER	107/177	107	320	0.5	4.3	145	benign	C	C	unknown	PASS	no	unknown	pituitary adenylate cyclase-activating polypeptide-related peptide	81	109
18:909569	none	none	A/C	A=0/C=8600	A=1/C=4405	A=1/C=13005	0.0/0.0227/0.0077	AA=0/AC=0/CC=4300	AA=0/AC=1/CC=2202	AA=0/AC=1/CC=6502	114	ADCYAP1	NM_001099733.1	missense	GLU,ALA	155/177	155	464	1	4.3	107	probably-damaging	C	C	unknown	PASS	no	unknown	longer form of pituitary adenylate cyclase-activating polypeptide	131	169
18:909569	none	none	A/C	A=0/C=8600	A=1/C=4405	A=1/C=13005	0.0/0.0227/0.0077	AA=0/AC=0/CC=4300	AA=0/AC=1/CC=2202	AA=0/AC=1/CC=6502	114	ADCYAP1	NM_001099733.1	missense	GLU,ALA	155/177	155	464	1	4.3	107	probably-damaging	C	C	unknown	PASS	no	unknown	shorter form of pituitary adenylate cyclase-activating polypeptide	131	157
18:909585	none	none	T/G	T=1/G=8599	T=0/G=4406	T=1/G=13005	0.0116/0.0/0.0077	TT=0/TG=1/GG=4299	TT=0/TG=0/GG=2203	TT=0/TG=1/GG=6502	122	ADCYAP1	NM_001099733.1	missense	ASN,LYS	160/177	160	480	1	5.2	94	probably-damaging	G	A	unknown	PASS	no	unknown	longer form of pituitary adenylate cyclase-activating polypeptide	131	169
19:49925822	none	none	T/G	T=1/G=8271	T=0/G=4196	T=1/G=12467	0.0121/0.0/0.0080	TT=0/TG=1/GG=4135	TT=0/TG=0/GG=2098	TT=0/TG=1/GG=6233	10	PTH2	NM_178449.3	missense	GLU,ALA	69/101	69	206	1	2.3	107	benign	G	unknown	unknown	PASS	no	unknown	Tuberoinfundibular peptide of 39 residues	61	99
1:7907852	rs151151624	dbSNP_134	T/C	T=0/C=8600	T=1/C=4405	T=1/C=13005	0.0/0.0227/0.0077	TT=0/TC=0/CC=4300	TT=0/TC=1/CC=2202	TT=0/TC=1/CC=6502	165	UTS2	NM_006786.3	missense	ASN,ASP	117/125	117	349	0.3	4.7	23	possibly-damaging	C	C	unknown	PASS	no	unknown	urotensin-2 isoform b	113	123
1:7907852	rs151151624	dbSNP_134	T/C	T=0/C=8600	T=1/C=4405	T=1/C=13005	0.0/0.0227/0.0077	TT=0/TC=0/CC=4300	TT=0/TC=1/CC=2202	TT=0/TC=1/CC=6502	165	UTS2	NM_021995.2	missense	ASN,ASP	132/140	132	394	0.3	4.7	23	possibly-damaging	C	C	unknown	PASS	no	unknown	urotensin-2 isoform a	128	138
20:35882698	rs4988492	dbSNP_113	A/G	A=163/G=8437	A=320/G=4086	A=483/G=12523	1.8953/7.2628/3.7137	AA=1/AG=161/GG=4138	AA=15/AG=290/GG=1898	AA=16/AG=451/GG=6036	242	GHRH	NM_021081.4	missense	PHE,LEU	75/109	75	223	0	-1	22	benign	G	G	unknown	PASS	yes	unknown	somatoliberin isoform 1	31	74
20:35882704	rs141746104	dbSNP_134	T/C	T=1/C=8599	T=0/C=4406	T=1/C=13005	0.0116/0.0/0.0077	TT=0/TC=1/CC=4299	TT=0/TC=0/CC=2203	TT=0/TC=1/CC=6502	234	GHRH	NM_021081.4	missense	THR,ALA	73/109	73	217	0	1	58	benign	C	C	unknown	PASS	no	unknown	somatoliberin isoform 1	31	74
20:35882716	none	none	A/G	A=1/G=8599	A=0/G=4406	A=1/G=13005	0.0116/0.0/0.0077	AA=0/AG=1/GG=4299	AA=0/AG=0/GG=2203	AA=0/AG=1/GG=6502	222	GHRH	NM_021081.4	stop-gained	stop,ARG	69/109	69	205	0.6	2.3	NA	unknown	G	G	unknown	PASS	no	unknown	somatoliberin isoform 1	31	74
20:35884833	none	none	T/C	T=0/C=8600	T=1/C=4405	T=1/C=13005	0.0/0.0227/0.0077	TT=0/TC=0/CC=4300	TT=0/TC=1/CC=2202	TT=0/TC=1/CC=6502	54	GHRH	NM_021081.4	missense	HIS,ARG	51/109	51	152	1	4.2	29	possibly-damaging	C	C	unknown	PASS	no	unknown	somatoliberin isoform 1	31	74
20:35884843	none	none	C/G	C=1/G=8599	C=0/G=4406	C=1/G=13005	0.0116/0.0/0.0077	CC=0/CG=1/GG=4299	CC=0/CG=0/GG=2203	CC=0/CG=1/GG=6502	57	GHRH	NM_021081.4	missense	VAL,LEU	48/109	48	142	1	1.8	32	benign	G	G	unknown	PASS	no	unknown	somatoliberin isoform 1	31	74
20:35884879	rs28932185	dbSNP_125	G/T	G=0/T=8600	G=11/T=4395	G=11/T=12995	0.0/0.2497/0.0846	GG=0/GT=0/TT=4300	GG=0/GT=11/TT=2192	GG=0/GT=11/TT=6492	58	GHRH	NM_021081.4	missense	LEU,ILE	36/109	36	106	1	3.9	5	possibly-damaging	T	T	unknown	PASS	yes	unknown	somatoliberin isoform 1	31	74
3:48600235	none	none	T/C	T=0/C=8518	T=3/C=4347	T=3/C=12865	0.0/0.069/0.0233	TT=0/TC=0/CC=4259	TT=0/TC=3/CC=2172	TT=0/TC=3/CC=6431	8	UCN2	NM_033199.3	missense	HIS,ARG	108/113	108	323	0	-4.3	29	benign	C	C	unknown	PASS	no	unknown	urocortin-2	71	108
3:48600247	none	none	T/C	T=0/C=8542	T=3/C=4355	T=3/C=12897	0.0/0.0688/0.0233	TT=0/TC=0/CC=4271	TT=0/TC=3/CC=2176	TT=0/TC=3/CC=6447	9	UCN2	NM_033199.3	missense	HIS,ARG	104/113	104	311	0	-1.3	29	probably-damaging	C	C	unknown	PASS	no	unknown	urocortin-2	71	108
3:48600346	none	none	T/C	T=1/C=8595	T=0/C=4402	T=1/C=12997	0.0116/0.0/0.0077	TT=0/TC=1/CC=4297	TT=0/TC=0/CC=2201	TT=0/TC=1/CC=6498	20	UCN2	NM_033199.3	missense	HIS,ARG	71/113	71	212	0.1	2.4	29	probably-damaging	C	C	unknown	PASS	no	unknown	urocortin-2	71	108
